# Supplementary material for: Application of an Electronic Nose for Early Detection of Tephritidae Infestation in Fruits
Source: Insects. 2026 Apr 16;17(4):429. doi: 10.3390/insects17040429 (PMC13116407; doi:10.3390/insects17040429)
Supplement: Supplementary file 1 [file insects-17-00429-s001.zip]

Archive with 15 entries (15 files):
- S1 Confusion matrices for the peach fruits models.xlsx
- S1. Loadings_Fig. 3A.png
- S2 Confusion matrices for the apple fruits models.xlsx
- S2. Loadings_Fig. 3B.png
- S3 Confusion matrices for the orange fruits models.xlsx
- S3. Loadings_Fig. 6A.png
- S4 Confusion matrices for the mandarin fruits models.xlsx
- S4. Loadings_Fig. 6B.png
- S5. Loadings_Fig. 8A.png
- S6. Loadings_Fig. 8B.png
- S7. Loadings_Fig. 8C.png
- S8. Loadinds_Fig. 10A.png
- S9. Loadings_Fig. 10B.png
- Table S1.pdf
- Table S2.pdf
