# Supplementary material for: Application of an Electronic Nose for Early Detection of Tephritidae Infestation in Fruits
Source: Insects. 2026 Apr 16;17(4):429. doi: 10.3390/insects17040429 (PMC13116407; doi:10.3390/insects17040429)
Supplement: Supplementary file 1 [file insects-17-00429-s001.zip › S1 Confusion matrices for the peach fruits models.xlsx]

## Sheet: Abbreviations
	TPR: proportion of positive cases that were correctly identified (Sensitivity), = TP/(TP+FN)
	FPR: proportion of negatives cases that were incorrectly classified as positive, = FP/(FP+TN)
	TNR: proportion of negatives cases that were classified correctly (Specificity), = TN/(TN+FP)
	FNR: proportion of positive cases that were incorrectly classified as negative, = FN/(FN+TP)
	N: Number of samples belonging to each class
	Err: Misclassification error = proportion of samples which were incorrectly classified, = 1-accuracy, = (FP+FN)/(TP+TN+FP+FN)
	P: Precision, = TP/(TP+FP)
	F1: F1 Score, = 2*TP/(2*TP+FP+FN)

## Sheet: Bz_Peaches_20_KNN-3_(6classes)
Clean data - calibration														MODEL RESULTS
KNN (k=3)														Confusion Matrix:
		A priori assigned												Class: TPR FPR TNR FNR N Err P F1
		ctrl d0	ctrl d1	ctrl d4	d0	d1	d4							ctrl d0 0.94737 0.12871 0.87129 0.05263 19 0.11667 0.58065 0.72000
	N=	19	20	19	23	18	21	120						ctrl d1 0.25000 0.16000 0.84000 0.75000 20 0.25833 0.23810 0.24390
Predicted	ctrl d0	18	5	0	0	2	6							ctrl d7 0.73684 0.09901 0.90099 0.26316 19 0.12500 0.58333 0.65116
	ctrl d1	0	5	1	5	7	3							d0 0.69565 0.08247 0.91753 0.30435 23 0.12500 0.66667 0.68085
	ctrl d4	0	2	14	0	0	8							d1 0.22222 0.07843 0.92157 0.77778 18 0.18333 0.33333 0.26667
	d0	1	1	1	16	4	1							d7 0.14286 0.05051 0.94949 0.85714 21 0.19167 0.37500 0.20690
	d1	0	6	0	2	4	0
	d4	0	1	3	0	1	3							Confusion Table:
% correct classification		94.7368	25	73.6842	69.5652	22.2222	14.2857	50						Actual Class
														ctrl d0 ctrl d1 ctrl d7 d0 d1 d7
														Predicted as ctrl d0 18 5 0 0 2 6
														Predicted as ctrl d1 0 5 1 5 7 3
Clean data - CV														Predicted as ctrl d7 0 2 14 0 0 8
KNN (k=3)														Predicted as d0 1 1 1 16 4 1
		A priori assigned												Predicted as d1 0 6 0 2 4 0
		ctrl d0	ctrl d1	ctrl d4	d0	d1	d7							Predicted as d7 0 1 3 0 1 3
	N=	19	20	19	23	18	21	120
Predicted	ctrl d0	17	2	1	0	1	2							CV RESULTS
	ctrl d1	1	5	0	3	4	0							Confusion Matrix (CV):
	ctrl d4	0	3	14	0	0	11							Class: TPR FPR TNR FNR N Err P F1
	d0	1	2	1	18	3	1							ctrl d0 0.89474 0.05941 0.94059 0.10526 19 0.06667 0.73913 0.80952
	d1	0	6	0	2	9	0							ctrl d1 0.25000 0.08000 0.92000 0.75000 20 0.19167 0.38462 0.30303
	d7	0	2	3	0	1	7							ctrl d7 0.73684 0.13861 0.86139 0.26316 19 0.15833 0.50000 0.59574
% correct classification		89.4737	25	73.6842	78.2609	50	33.3333	58.3333						d0 0.78261 0.08247 0.91753 0.21739 23 0.10833 0.69231 0.73469
														d1 0.50000 0.07843 0.92157 0.50000 18 0.14167 0.52941 0.51429
														d7 0.33333 0.06061 0.93939 0.66667 21 0.16667 0.53846 0.41176
Clean data - PRED														Confusion Table (CV):
KNN (k=3)														Actual Class
		A priori assigned												ctrl d0 ctrl d1 ctrl d7 d0 d1 d7
		ctrl d0	ctrl d1	ctrl d4	d0	d1	d7							Predicted as ctrl d0 17 2 1 0 1 2
	N=	12	9	6	9	14	11	61						Predicted as ctrl d1 1 5 0 3 4 0
Predicted	ctrl d0	9	3	0	0	1	0							Predicted as ctrl d7 0 3 14 0 0 11
	ctrl d1	1	4	0	1	3	0							Predicted as d0 1 2 1 18 3 1
	ctrl d7	0	0	2	0	0	2							Predicted as d1 0 6 0 2 9 0
	d0	1	0	0	8	1	0							Predicted as d7 0 2 3 0 1 7
	d1	1	2	0	0	9	0
	d7	0	0	4	0	0	9
% correct classification		75	44.4444	33.3333	88.8889	64.2857	81.8182	67.2131						PREDICTION RESULTS
														Confusion Matrix:
														Class: TPR FPR TNR FNR N Err P F1
														ctrl d0 0.75000 0.08163 0.91837 0.25000 12 0.11475 0.69231 0.72000
														ctrl d1 0.44444 0.09615 0.90385 0.55556 9 0.16393 0.44444 0.44444
														ctrl d7 0.33333 0.03636 0.96364 0.66667 6 0.09836 0.50000 0.40000
														d0 0.88889 0.03846 0.96154 0.11111 9 0.04918 0.80000 0.84211
														d1 0.64286 0.06383 0.93617 0.35714 14 0.13115 0.75000 0.69231
														d7 0.81818 0.08000 0.92000 0.18182 11 0.09836 0.69231 0.75000
														Confusion Table:
														Actual Class
														ctrl d0 ctrl d1 ctrl d7 d0 d1 d7
														Predicted as ctrl d0 9 3 0 0 1 0
														Predicted as ctrl d1 1 4 0 1 3 0
														Predicted as ctrl d7 0 0 2 0 0 2
														Predicted as d0 1 0 0 8 1 0
														Predicted as d1 1 2 0 0 9 0
														Predicted as d7 0 0 4 0 0 9

## Sheet: Bz_Peaches_20_KNN-1_(6classes)
Clean data - calibration													MODEL RESULTS
KNN (k=1)													Confusion Matrix:
		A priori assigned											Class: TPR FPR TNR FNR N Err P F1
		ctrl d0	ctrl d1	ctrl d4	d0	d1	d4						ctrl d0 0.94737 0.12871 0.87129 0.05263 19 0.11667 0.58065 0.72000
	N=	19	20	19	23	18	21	120					ctrl d1 0.25000 0.16000 0.84000 0.75000 20 0.25833 0.23810 0.24390
Predicted	ctrl d0	18	5	0	0	2	6						ctrl d7 0.73684 0.09901 0.90099 0.26316 19 0.12500 0.58333 0.65116
	ctrl d1	0	5	1	5	7	3						d0 0.69565 0.08247 0.91753 0.30435 23 0.12500 0.66667 0.68085
	ctrl d4	0	2	14	0	0	8						d1 0.22222 0.07843 0.92157 0.77778 18 0.18333 0.33333 0.26667
	d0	1	1	1	16	4	1						d7 0.14286 0.05051 0.94949 0.85714 21 0.19167 0.37500 0.20690
	d1	0	6	0	2	4	0
	d4	0	1	3	0	1	3						Confusion Table:
% correct classification		95	25	74	70	22	14	50					Actual Class
													ctrl d0 ctrl d1 ctrl d7 d0 d1 d7
													Predicted as ctrl d0 18 5 0 0 2 6
													Predicted as ctrl d1 0 5 1 5 7 3
Clean data - CV													Predicted as ctrl d7 0 2 14 0 0 8
KNN (k=1)													Predicted as d0 1 1 1 16 4 1
		A priori assigned											Predicted as d1 0 6 0 2 4 0
		ctrl d0	ctrl d1	ctrl d4	d0	d1	d4						Predicted as d7 0 1 3 0 1 3
	N=	19	20	19	23	18	21	120
Predicted	ctrl d0	17	2	1	0	1	2						CV RESULTS
	ctrl d1	1	5	0	3	4	0						Confusion Matrix (CV):
	ctrl d4	0	3	14	0	0	11						Class: TPR FPR TNR FNR N Err P F1
	d0	1	2	1	18	3	1						ctrl d0 0.89474 0.05941 0.94059 0.10526 19 0.06667 0.73913 0.80952
	d1	0	6	0	2	9	0						ctrl d1 0.25000 0.08000 0.92000 0.75000 20 0.19167 0.38462 0.30303
	d4	0	2	3	0	1	7						ctrl d7 0.73684 0.13861 0.86139 0.26316 19 0.15833 0.50000 0.59574
% correct classification		89	25	74	78	50	33	58					d0 0.78261 0.08247 0.91753 0.21739 23 0.10833 0.69231 0.73469
													d1 0.50000 0.07843 0.92157 0.50000 18 0.14167 0.52941 0.51429
													d7 0.33333 0.06061 0.93939 0.66667 21 0.16667 0.53846 0.41176
Clean data - PRED													Confusion Table (CV):
KNN (k=1)													Actual Class
		A priori assigned											ctrl d0 ctrl d1 ctrl d7 d0 d1 d7
		ctrl d0	ctrl d1	ctrl d4	d0	d1	d4						Predicted as ctrl d0 17 2 1 0 1 2
	N=	12	9	6	9	14	11	61					Predicted as ctrl d1 1 5 0 3 4 0
Predicted	ctrl d0	9	3	0	0	1	0						Predicted as ctrl d7 0 3 14 0 0 11
	ctrl d1	1	4	0	1	3	0						Predicted as d0 1 2 1 18 3 1
	ctrl d4	0	0	2	0	0	2						Predicted as d1 0 6 0 2 9 0
	d0	1	0	0	8	1	0						Predicted as d7 0 2 3 0 1 7
	d1	1	2	0	0	9	0
	d4	0	0	4	0	0	9
% correct classification		75	44	33	89	64	82	67					PREDICTION RESULTS
													Confusion Matrix:
													Class: TPR FPR TNR FNR N Err P F1
													ctrl d0 0.75000 0.08163 0.91837 0.25000 12 0.11475 0.69231 0.72000
													ctrl d1 0.44444 0.09615 0.90385 0.55556 9 0.16393 0.44444 0.44444
													ctrl d7 0.33333 0.03636 0.96364 0.66667 6 0.09836 0.50000 0.40000
													d0 0.88889 0.03846 0.96154 0.11111 9 0.04918 0.80000 0.84211
													d1 0.64286 0.06383 0.93617 0.35714 14 0.13115 0.75000 0.69231
													d7 0.81818 0.08000 0.92000 0.18182 11 0.09836 0.69231 0.75000
													Confusion Table:
													Actual Class
													ctrl d0 ctrl d1 ctrl d7 d0 d1 d7
													Predicted as ctrl d0 9 3 0 0 1 0
													Predicted as ctrl d1 1 4 0 1 3 0
													Predicted as ctrl d7 0 0 2 0 0 2
													Predicted as d0 1 0 0 8 1 0
													Predicted as d1 1 2 0 0 9 0
													Predicted as d7 0 0 4 0 0 9

## Sheet: Bz_Peaches_20_KNN-3_(4classes)
Clean data - calibration											MODEL RESULTS
KNN (k=3)											Confusion Matrix:
		A priori assigned						cont_1	d0+d1		Class: TPR FPR TNR FNR N Err P F1
		cont_1	cont_2	ctrl	mature			cont_2	d7		cont_1 0.78049 0.15190 0.84810 0.21951 41 0.17500 0.72727 0.75294
	N=	41	21	39	19	120		ctrl	control d0+d1		cont_2 0.28571 0.06061 0.93939 0.71429 21 0.17500 0.50000 0.36364
Predicted	cont_1	32	1	9	2			mature	control d7		ctrl 0.66667 0.18519 0.81481 0.33333 39 0.23333 0.63415 0.65000
	cont_2	1	6	2	3						mature 0.68421 0.09901 0.90099 0.31579 19 0.13333 0.56522 0.61905
	ctrl	8	6	26	1
	mature	0	8	2	13						Confusion Table:
% correct classification		78	29	67	68	64					Actual Class
											cont_1 cont_2 ctrl mature
											Predicted as cont_1 32 1 9 2
											Predicted as cont_2 1 6 2 3
Clean data - CV											Predicted as ctrl 8 6 26 1
KNN (k=3)											Predicted as mature 0 8 2 13
		A priori assigned
		cont_1	cont_2	ctrl	mature						CV RESULTS
	N=	41	21	39	19	120					Confusion Matrix (CV):
Predicted	cont_1	31	1	8	1						Class: TPR FPR TNR FNR N Err P F1
	cont_2	1	4	2	3						cont_1 0.75610 0.12658 0.87342 0.24390 41 0.16667 0.75610 0.75610
	ctrl	9	5	26	1						cont_2 0.19048 0.06061 0.93939 0.80952 21 0.19167 0.40000 0.25806
	mature	0	11	3	14						ctrl 0.66667 0.18519 0.81481 0.33333 39 0.23333 0.63415 0.65000
% correct classification		76	19	67	74	63					mature 0.73684 0.13861 0.86139 0.26316 19 0.15833 0.50000 0.59574
											Confusion Table (CV):
											Actual Class
Clean data - pred											cont_1 cont_2 ctrl mature
KNN (k=3)											Predicted as cont_1 31 1 8 1
		A priori assigned									Predicted as cont_2 1 4 2 3
		cont_1	cont_2	ctrl	mature						Predicted as ctrl 9 5 26 1
	N=	23	11	20	7	61					Predicted as mature 0 11 3 14
Predicted	cont_1	21	0	6	0
	cont_2	0	9	1	4
	ctrl	2	0	13	1						PREDICTION RESULTS
	mature	0	2	0	2						Confusion Matrix:
% correct classification		91	82	65	29	74					Class: TPR FPR TNR FNR N Err P F1
											cont_1 0.91304 0.15789 0.84211 0.08696 23 0.13115 0.77778 0.84000
											cont_2 0.81818 0.10000 0.90000 0.18182 11 0.11475 0.64286 0.72000
											ctrl 0.65000 0.07317 0.92683 0.35000 20 0.16393 0.81250 0.72222
											mature 0.28571 0.03704 0.96296 0.71429 7 0.11475 0.50000 0.36364
											Confusion Table:
											Actual Class
											cont_1 cont_2 ctrl mature
											Predicted as cont_1 21 0 6 0
											Predicted as cont_2 0 9 1 4
											Predicted as ctrl 2 0 13 1
											Predicted as mature 0 2 0 2
											<html><font color="#000099">See Help menu for content information
											Confusion Table:
											Actual Class
											ctrl d0 ctrl d1 ctrl d7 d0 d1 d7
											Predicted as ctrl d0 9 3 0 0 1 0
											Predicted as ctrl d1 1 4 0 1 3 0
											Predicted as ctrl d7 0 0 2 0 0 2
											Predicted as d0 1 0 0 8 1 0
											Predicted as d1 1 2 0 0 9 0
											Predicted as d7 0 0 4 0 0 9

## Sheet: Bz_Peaches_20_KNN-1_(4classes)
Clean data - calibration											MODEL RESULTS
KNN (k=1)											Confusion Matrix:
		A priori assigned						cont_1	d0+d1		Class: TPR FPR TNR FNR N Err P F1
		cont_1	cont_2	ctrl	mature			cont_2	d7		cont_1 0.87805 0.10127 0.89873 0.12195 41 0.10833 0.81818 0.84706
	N=	41	21	39	19	120		ctrl	control d0+d1		cont_2 0.76190 0.04040 0.95960 0.23810 21 0.07500 0.80000 0.78049
Predicted	cont_1	36	1	7	0			mature	control d7		ctrl 0.66667 0.07407 0.92593 0.33333 39 0.15833 0.81250 0.73239
	cont_2	1	16	3	0						mature 0.94737 0.05941 0.94059 0.05263 19 0.05833 0.75000 0.83721
	ctrl	4	1	26	1
	mature	0	3	3	18						Confusion Table:
% correct classification		88	76	67	95	80					Actual Class
											cont_1 cont_2 ctrl mature
											Predicted as cont_1 36 1 7 0
											Predicted as cont_2 1 16 3 0
Clean data - CV											Predicted as ctrl 4 1 26 1
KNN (k=1)											Predicted as mature 0 3 3 18
		A priori assigned
		cont_1	cont_2	ctrl	mature						CV RESULTS
	N=	41	21	39	19	120					Confusion Matrix (CV):
Predicted	cont_1	36	1	8	0						Class: TPR FPR TNR FNR N Err P F1
	cont_2	1	16	2	0						cont_1 0.87805 0.11392 0.88608 0.12195 41 0.11667 0.80000 0.83721
	ctrl	4	1	27	1						cont_2 0.76190 0.03030 0.96970 0.23810 21 0.06667 0.84211 0.80000
	mature	0	3	2	18						ctrl 0.69231 0.07407 0.92593 0.30769 39 0.15000 0.81818 0.75000
% correct classification		88	76	69	95	81					mature 0.94737 0.04950 0.95050 0.05263 19 0.05000 0.78261 0.85714
											Confusion Table (CV):
											Actual Class
Clean data - pred											cont_1 cont_2 ctrl mature
KNN (k=1)											Predicted as cont_1 36 1 8 0
		A priori assigned									Predicted as cont_2 1 16 2 0
		cont_1	cont_2	ctrl	mature						Predicted as ctrl 4 1 27 1
	N=	23	11	20	7	61					Predicted as mature 0 3 2 18
Predicted	cont_1	21	0	2	0
	cont_2	0	11	0	3
	ctrl	2	0	17	1						PREDICTION RESULTS
	mature	0	0	1	3						Confusion Matrix:
% correct classification		91	100	85	43	85					Class: TPR FPR TNR FNR N Err P F1
											cont_1 0.91304 0.05263 0.94737 0.08696 23 0.06557 0.91304 0.91304
											cont_2 1.00000 0.06000 0.94000 0.00000 11 0.04918 0.78571 0.88000
											ctrl 0.85000 0.07317 0.92683 0.15000 20 0.09836 0.85000 0.85000
											mature 0.42857 0.01852 0.98148 0.57143 7 0.08197 0.75000 0.54545
											Confusion Table:
											Actual Class
											cont_1 cont_2 ctrl mature
											Predicted as cont_1 21 0 2 0
											Predicted as cont_2 0 11 0 3
											Predicted as ctrl 2 0 17 1
											Predicted as mature 0 0 1 3
											<html><font color="#000099">See Help menu for content information

## Sheet: Bz_Peaches_validation
Clean data - calibration													MODEL RESULTS
KNN (k=1)													Confusion Matrix:
		A priori assigned							cont_1	d0+d1			Class: TPR FPR TNR FNR N Err P F1
		cont_1	cont_2	ctrl	mature				cont_2	d7			cont_1 0.92188 0.05128 0.94872 0.07813 64 0.06077 0.90769 0.91473
	N=	64	32	60	25	181			ctrl	control d0+d1			cont_2 0.93750 0.01342 0.98658 0.06250 32 0.02210 0.93750 0.93750
Predicted	cont_1	59	1	5	0				mature	control d7			ctrl 0.86667 0.04132 0.95868 0.13333 60 0.07182 0.91228 0.88889
	cont_2	1	30	0	1								mature 0.92000 0.02564 0.97436 0.08000 25 0.03315 0.85185 0.88462
	ctrl	4	0	52	1
	mature	0	1	3	23								Confusion Table:
% correct classification		92	94	87	92	91							Actual Class
													cont_1 cont_2 ctrl mature
													Predicted as cont_1 59 1 5 0
													Predicted as cont_2 1 30 0 1
Clean data - CV													Predicted as ctrl 4 0 52 1
KNN (k=1)													Predicted as mature 0 1 3 23
		A priori assigned
		cont_1	cont_2	ctrl	mature								CV RESULTS
	N=	64	32	60	25	181							Confusion Matrix (CV):
Predicted	cont_1	59	1	4	0								Class: TPR FPR TNR FNR N Err P F1
	cont_2	1	28	0	2								cont_1 0.92188 0.04274 0.95726 0.07813 64 0.05525 0.92188 0.92188
	ctrl	4	1	53	1								cont_2 0.87500 0.02013 0.97987 0.12500 32 0.03867 0.90323 0.88889
	mature	0	2	3	22								ctrl 0.88333 0.04959 0.95041 0.11667 60 0.07182 0.89831 0.89076
% correct classification		92	88	88	88	90							mature 0.88000 0.03205 0.96795 0.12000 25 0.04420 0.81481 0.84615
													Confusion Table (CV):
													Actual Class
													cont_1 cont_2 ctrl mature
													Predicted as cont_1 59 1 4 0
													Predicted as cont_2 1 28 0 2
													Predicted as ctrl 4 1 53 1
													Predicted as mature 0 2 3 22
PREDICTION WITH 2023 data													PREDICTION RESULTS
													Confusion Matrix:
													Class: TPR FPR TNR FNR N Err P F1
Clean data - pred 2023													cont_1 0.95455 0.59350 0.40650 0.04545 66 0.40212 0.46324 0.62376
													cont_2 0.42424 0.02564 0.97436 0.57576 33 0.12169 0.77778 0.54902
KNN (k=1)													ctrl 0.16667 0.06977 0.93023 0.83333 60 0.31217 0.52632 0.25316
		A priori assigned											mature 0.16667 0.06918 0.93082 0.83333 30 0.19048 0.31250 0.21739
		cont_1	cont_2	ctrl	mature
	N=	66	33	60	30	189							Confusion Table:
Predicted	cont_1	63	6	50	17								Actual Class
	cont_2	0	14	0	4								cont_1 cont_2 ctrl mature
	ctrl	3	2	10	4								Predicted as cont_1 63 6 50 17
	mature	0	11	0	5								Predicted as cont_2 0 14 0 4
% correct classification		95	42	17	17	49							Predicted as ctrl 3 2 10 4
													Predicted as mature 0 11 0 5

## Sheet: Cc_Peaches_25_KNN-3_(6classes)
Clean data - calibration												MODEL RESULTS
KNN (k=3)												Confusion Matrix:
		A priori assigned										Class: TPR FPR TNR FNR N Err P F1
		ctrl d0	ctrl d1	ctrl d4	d0	d1	d4					'ctrl d0' 0.82143 0.08264 0.91736 0.17857 28 0.10067 0.69697 0.75410
	N=	28	22	20	26	26	27	149				'ctrl d1' 0.54545 0.14961 0.85039 0.45455 22 0.19463 0.38710 0.45283
Predicted	ctrl d0	23	2	1	3	4	0					'ctrl d4' 0.65000 0.08527 0.91473 0.35000 20 0.12081 0.54167 0.59091
	ctrl d1	1	12	5	6	5	2					'd0' 0.65385 0.04878 0.95122 0.34615 26 0.10067 0.73913 0.69388
	ctrl d4	0	3	13	0	2	6					'd1' 0.38462 0.04878 0.95122 0.61538 26 0.14765 0.62500 0.47619
	d0	3	2	0	17	1	0					'd4' 0.62963 0.04098 0.95902 0.37037 27 0.10067 0.77273 0.69388
	d1	1	2	1	0	10	2
	d4	0	1	0	0	4	17					Confusion Table:
% correct classification		82	55	65	65	38	63	62				Actual Class
												'ctrl*1 'ctrl*2 'ctrl*3 'd0' 'd1' 'd4'
												Predicted as 'ctrl d0' 23 2 1 3 4 0
												Predicted as 'ctrl d1' 1 12 5 6 5 2
Clean data - CV												Predicted as 'ctrl d4' 0 3 13 0 2 6
KNN (k=3)												Predicted as 'd0' 3 2 0 17 1 0
		A priori assigned										Predicted as 'd1' 1 2 1 0 10 2
		ctrl d0	ctrl d1	ctrl d4	d0	d1	d4					Predicted as 'd4' 0 1 0 0 4 17
	N=	28	22	20	26	26	27	149				Key:
Predicted	ctrl d0	22	1	1	2	2	0					'ctrl*1 = 'ctrl d0'
	ctrl d1	2	13	2	3	3	0					'ctrl*2 = 'ctrl d1'
	ctrl d4	0	4	14	0	2	4					'ctrl*3 = 'ctrl d4'
	d0	3	2	0	21	1	0
	d1	1	1	3	0	14	4					CV RESULTS
	d4	0	1	0	0	4	19					Confusion Matrix (CV):
% correct classification		79	59	70	81	54	70	69				Class: TPR FPR TNR FNR N Err P F1
												'ctrl d0' 0.78571 0.04959 0.95041 0.21429 28 0.08054 0.78571 0.78571
												'ctrl d1' 0.59091 0.07874 0.92126 0.40909 22 0.12752 0.56522 0.57778
												'ctrl d4' 0.70000 0.07752 0.92248 0.30000 20 0.10738 0.58333 0.63636
Clean data - PRED												'd0' 0.80769 0.04878 0.95122 0.19231 26 0.07383 0.77778 0.79245
KNN (k=3)												'd1' 0.53846 0.07317 0.92683 0.46154 26 0.14094 0.60870 0.57143
		A priori assigned										'd4' 0.70370 0.04098 0.95902 0.29630 27 0.08725 0.79167 0.74510
		ctrl d0	ctrl d1	ctrl d4	d0	d1	d4
	N=	12	13	12	15	10	15	77				Confusion Table (CV):
Predicted	ctrl d0	10	1	1	2	0	0					Actual Class
	ctrl d1	1	7	3	0	0	0					'ctrl*1 'ctrl*2 'ctrl*3 'd0' 'd1' 'd4'
	ctrl d4	0	3	4	0	5	2					Predicted as 'ctrl d0' 22 1 1 2 2 0
	d0	0	1	2	12	1	1					Predicted as 'ctrl d1' 2 13 2 3 3 0
	d1	1	0	1	1	3	1					Predicted as 'ctrl d4' 0 4 14 0 2 4
	d4	0	1	1	0	1	11					Predicted as 'd0' 3 2 0 21 1 0
% correct classification		83	54	33	80	30	73	61				Predicted as 'd1' 1 1 3 0 14 4
												Predicted as 'd4' 0 1 0 0 4 19
		Confusion Table:										Key:
		Actual Class										'ctrl*1 = 'ctrl d0'
		'ctrl*1 'ctrl*2 'ctrl*3 'd0' 'd1' 'd4'										'ctrl*2 = 'ctrl d1'
		Predicted as 'ctrl d0' 10 1 1 2 0 0										'ctrl*3 = 'ctrl d4'
		Predicted as 'ctrl d1' 1 7 3 0 0 0
		Predicted as 'ctrl d4' 0 3 4 0 5 2
		Predicted as 'd0' 0 1 2 12 1 1										PREDICTION RESULTS
		Predicted as 'd1' 1 0 1 1 3 1										Confusion Matrix:
		Predicted as 'd4' 0 1 1 0 1 11										Class: TPR FPR TNR FNR N Err P F1
		Key:										'ctrl d0' 0.83333 0.06154 0.93846 0.16667 12 0.07792 0.71429 0.76923
		'ctrl*1 = 'ctrl d0'										'ctrl d1' 0.53846 0.06250 0.93750 0.46154 13 0.12987 0.63636 0.58333
		'ctrl*2 = 'ctrl d1'										'ctrl d4' 0.33333 0.15385 0.84615 0.66667 12 0.23377 0.28571 0.30769
		'ctrl*3 = 'ctrl d4'										'd0' 0.80000 0.08065 0.91935 0.20000 15 0.10390 0.70588 0.75000
												'd1' 0.30000 0.05970 0.94030 0.70000 10 0.14286 0.42857 0.35294
												'd4' 0.73333 0.04839 0.95161 0.26667 15 0.09091 0.78571 0.75862
												<html><font color="#000099">See Help menu for content information

## Sheet: Cc_Peaches_25_KNN-1_(6classes)
Clean data - calibration												MODEL RESULTS
KNN (k=1)												Confusion Matrix:
		A priori assigned										Class: TPR FPR TNR FNR N Err P F1
		ctrl d0	ctrl d1	ctrl d4	d0	d1	d4					'ctrl d0' 0.85714 0.00000 1.00000 0.14286 28 0.02685 1.00000 0.92308
	N=	28	22	20	26	26	27	149				'ctrl d1' 0.72727 0.06299 0.93701 0.27273 22 0.09396 0.66667 0.69565
Predicted	ctrl d0	24	0	0	0	0	0					'ctrl d4' 0.70000 0.03101 0.96899 0.30000 20 0.06711 0.77778 0.73684
	ctrl d1	2	16	4	1	1	0					'd0' 0.96154 0.04065 0.95935 0.03846 26 0.04027 0.83333 0.89286
	ctrl d4	0	1	14	0	1	2					'd1' 0.76923 0.04878 0.95122 0.23077 26 0.08054 0.76923 0.76923
	d0	1	3	0	25	1	0					'd4' 0.81481 0.04098 0.95902 0.18519 27 0.06711 0.81481 0.81481
	d1	1	1	1	0	20	3
	d4	0	1	1	0	3	22					Confusion Table:
% correct classification		86	73	70	96	77	81	81				Actual Class
												'ctrl*1 'ctrl*2 'ctrl*3 'd0' 'd1' 'd4'
												Predicted as 'ctrl d0' 24 0 0 0 0 0
												Predicted as 'ctrl d1' 2 16 4 1 1 0
Clean data - CV												Predicted as 'ctrl d4' 0 1 14 0 1 2
KNN (k=1)												Predicted as 'd0' 1 3 0 25 1 0
		A priori assigned										Predicted as 'd1' 1 1 1 0 20 3
		ctrl d0	ctrl d1	ctrl d4	d0	d1	d4					Predicted as 'd4' 0 1 1 0 3 22
	N=	28	22	20	26	26	27	149				Key:
Predicted	ctrl d0	24	1	0	0	0	0					'ctrl*1 = 'ctrl d0'
	ctrl d1	2	15	2	1	1	0					'ctrl*2 = 'ctrl d1'
	ctrl d4	0	0	15	0	1	2					'ctrl*3 = 'ctrl d4'
	d0	1	3	0	25	1	0
	d1	1	2	2	0	20	2					CV RESULTS
	d4	0	1	1	0	3	23					Confusion Matrix (CV):
% correct classification		86	68	75	96	77	85	82				Class: TPR FPR TNR FNR N Err P F1
												'ctrl d0' 0.85714 0.00826 0.99174 0.14286 28 0.03356 0.96000 0.90566
												'ctrl d1' 0.68182 0.04724 0.95276 0.31818 22 0.08725 0.71429 0.69767
												'ctrl d4' 0.75000 0.02326 0.97674 0.25000 20 0.05369 0.83333 0.78947
Clean data - PRED												'd0' 0.96154 0.04065 0.95935 0.03846 26 0.04027 0.83333 0.89286
KNN (k=1)												'd1' 0.76923 0.05691 0.94309 0.23077 26 0.08725 0.74074 0.75472
		A priori assigned										'd4' 0.85185 0.04098 0.95902 0.14815 27 0.06040 0.82143 0.83636
		ctrl d0	ctrl d1	ctrl d4	d0	d1	d4
	N=	12	13	12	15	10	15	77				Confusion Table (CV):
Predicted	ctrl d0	9	0	0	1	0	0					Actual Class
	ctrl d1	1	8	2	0	0	0					'ctrl*1 'ctrl*2 'ctrl*3 'd0' 'd1' 'd4'
	ctrl d4	0	2	6	0	1	1					Predicted as 'ctrl d0' 24 1 0 0 0 0
	d0	0	2	1	13	1	0					Predicted as 'ctrl d1' 2 15 2 1 1 0
	d1	2	1	2	1	7	2					Predicted as 'ctrl d4' 0 0 15 0 1 2
	d4	0	0	1	0	1	12					Predicted as 'd0' 1 3 0 25 1 0
% correct classification		75	62	50	87	70	80	71				Predicted as 'd1' 1 2 2 0 20 2
												Predicted as 'd4' 0 1 1 0 3 23
		Actual Class										Key:
		'ctrl*1 'ctrl*2 'ctrl*3 'd0' 'd1' 'd4'										'ctrl*1 = 'ctrl d0'
		Predicted as 'ctrl d0' 9 0 0 1 0 0										'ctrl*2 = 'ctrl d1'
		Predicted as 'ctrl d1' 1 8 2 0 0 0										'ctrl*3 = 'ctrl d4'
		Predicted as 'ctrl d4' 0 2 6 0 1 1
		Predicted as 'd0' 0 2 1 13 1 0
		Predicted as 'd1' 2 1 2 1 7 2										PREDICTION RESULTS
		Predicted as 'd4' 0 0 1 0 1 12										Confusion Matrix:
												Class: TPR FPR TNR FNR N Err P F1
												'ctrl d0' 0.75000 0.01538 0.98462 0.25000 12 0.05195 0.90000 0.81818
												'ctrl d1' 0.61538 0.04688 0.95313 0.38462 13 0.10390 0.72727 0.66667
												'ctrl d4' 0.50000 0.06154 0.93846 0.50000 12 0.12987 0.60000 0.54545
												'd0' 0.86667 0.06452 0.93548 0.13333 15 0.07792 0.76471 0.81250
												'd1' 0.70000 0.11940 0.88060 0.30000 10 0.14286 0.46667 0.56000
												'd4' 0.80000 0.03226 0.96774 0.20000 15 0.06494 0.85714 0.82759
												Confusion Table:
												Key:
												'ctrl*1 = 'ctrl d0'
												'ctrl*2 = 'ctrl d1'
												'ctrl*3 = 'ctrl d4'
												<html><font color="#000099">See Help menu for content information

## Sheet: Cc_Peaches_25_KNN-3_(4classes)
Clean data - calibration												MODEL RESULTS
KNN (k=3)												Confusion Matrix:
		A priori assigned										Class: TPR FPR TNR FNR N Err P F1
		cont_1	cont_2	ctrl	mature			cont_1	d0+d1			cont_1 0.65385 0.26804 0.73196 0.34615 52 0.29530 0.56667 0.60714
	N=	52	27	50	20	149		cont_2	d7			cont_2 0.62963 0.04918 0.95082 0.37037 27 0.10738 0.73913 0.68000
Predicted	cont_1	34	8	14	4			ctrl	control d0+d1			ctrl 0.64000 0.16162 0.83838 0.36000 50 0.22819 0.66667 0.65306
	cont_2	4	17	1	1			mature	control d7			mature 0.55000 0.05426 0.94574 0.45000 20 0.10738 0.61111 0.57895
	ctrl	12	0	32	4
	mature	2	2	3	11							Confusion Table:
% correct classification		65	63	64	55	63						Actual Class
												cont_1 cont_2 ctrl mature
												Predicted as cont_1 34 8 14 4
												Predicted as cont_2 4 17 1 1
Clean data - CV												Predicted as ctrl 12 0 32 4
KNN (k=3)												Predicted as mature 2 2 3 11
		A priori assigned
		cont_1	cont_2	ctrl	mature							CV RESULTS
	N=	52	27	50	20	149						Confusion Matrix (CV):
Predicted	cont_1	35	4	10	3							Class: TPR FPR TNR FNR N Err P F1
	cont_2	4	19	1	0							cont_1 0.67308 0.17526 0.82474 0.32692 52 0.22819 0.67308 0.67308
	ctrl	11	0	35	3							cont_2 0.70370 0.04098 0.95902 0.29630 27 0.08725 0.79167 0.74510
	mature	2	4	4	14							ctrl 0.70000 0.14141 0.85859 0.30000 50 0.19463 0.71429 0.70707
% correct classification		67	70	70	70	69						mature 0.70000 0.07752 0.92248 0.30000 20 0.10738 0.58333 0.63636
												Confusion Table (CV):
												Actual Class
Clean data - pred												cont_1 cont_2 ctrl mature
KNN (k=3)												Predicted as cont_1 35 4 10 3
		A priori assigned										Predicted as cont_2 4 19 1 0
		cont_1	cont_2	ctrl	mature							Predicted as ctrl 11 0 35 3
	N=	25	15	25	12	77						Predicted as mature 2 4 4 14
Predicted	cont_1	21	3	4	4
	cont_2	1	11	2	1
	ctrl	1	0	17	3							PREDICTION RESULTS
	mature	2	1	2	4							Confusion Matrix:
% correct classification		84	73	68	33	69						Class: TPR FPR TNR FNR N Err P F1
												cont_1 0.84000 0.21154 0.78846 0.16000 25 0.19481 0.65625 0.73684
												cont_2 0.73333 0.06452 0.93548 0.26667 15 0.10390 0.73333 0.73333
												ctrl 0.68000 0.07692 0.92308 0.32000 25 0.15584 0.80952 0.73913
												mature 0.33333 0.07692 0.92308 0.66667 12 0.16883 0.44444 0.38095
												Confusion Table:
												Actual Class
												cont_1 cont_2 ctrl mature
												Predicted as cont_1 21 3 4 4
												Predicted as cont_2 1 11 2 1
												Predicted as ctrl 1 0 17 3
												Predicted as mature 2 1 2 4
												PREDICTION RESULTS
												Confusion Matrix:
												Class: TPR FPR TNR FNR N Err P F1
												'ctrl d0' 0.83333 0.06154 0.93846 0.16667 12 0.07792 0.71429 0.76923
												'ctrl d1' 0.53846 0.06250 0.93750 0.46154 13 0.12987 0.63636 0.58333
												'ctrl d4' 0.33333 0.15385 0.84615 0.66667 12 0.23377 0.28571 0.30769
												'd0' 0.80000 0.08065 0.91935 0.20000 15 0.10390 0.70588 0.75000
												'd1' 0.30000 0.05970 0.94030 0.70000 10 0.14286 0.42857 0.35294
												'd4' 0.73333 0.04839 0.95161 0.26667 15 0.09091 0.78571 0.75862
												Confusion Table:
												Actual Class
												'ctrl*1 'ctrl*2 'ctrl*3 'd0' 'd1' 'd4'
												Predicted as 'ctrl d0' 10 1 1 2 0 0
												Predicted as 'ctrl d1' 1 7 3 0 0 0
												Predicted as 'ctrl d4' 0 3 4 0 5 2
												Predicted as 'd0' 0 1 2 12 1 1
												Predicted as 'd1' 1 0 1 1 3 1
												Predicted as 'd4' 0 1 1 0 1 11
												Key:
												'ctrl*1 = 'ctrl d0'
												'ctrl*2 = 'ctrl d1'
												'ctrl*3 = 'ctrl d4'
												<html><font color="#000099">See Help menu for content information

## Sheet: Cc_Peaches_25_KNN-1_(4classes)
Clean data - calibration												MODEL RESULTS
KNN (k=1)												Confusion Matrix:
		A priori assigned										Class: TPR FPR TNR FNR N Err P F1
		cont_1	cont_2	ctrl	mature			cont_1	d0+d1			cont_1 0.88462 0.10309 0.89691 0.11538 52 0.10738 0.82143 0.85185
	N=	52	27	50	20	149		cont_2	d7			cont_2 0.81481 0.04098 0.95902 0.18519 27 0.06711 0.81481 0.81481
Predicted	cont_1	46	3	6	1			ctrl	control d0+d1			ctrl 0.84000 0.06061 0.93939 0.16000 50 0.09396 0.87500 0.85714
	cont_2	3	22	1	1			mature	control d7			mature 0.70000 0.03101 0.96899 0.30000 20 0.06711 0.77778 0.73684
	ctrl	2	0	42	4
	mature	1	2	1	14							Confusion Table:
% correct classification		88	81	84	70	83						Actual Class
												cont_1 cont_2 ctrl mature
												Predicted as cont_1 46 3 6 1
												Predicted as cont_2 3 22 1 1
Clean data - CV												Predicted as ctrl 2 0 42 4
KNN (k=1)												Predicted as mature 1 2 1 14
		A priori assigned
		cont_1	cont_2	ctrl	mature							CV RESULTS
	N=	52	27	50	20	149						Confusion Matrix (CV):
Predicted	cont_1	46	2	7	2							Class: TPR FPR TNR FNR N Err P F1
	cont_2	3	23	1	1							cont_1 0.88462 0.11340 0.88660 0.11538 52 0.11409 0.80702 0.84404
	ctrl	2	0	42	2							cont_2 0.85185 0.04098 0.95902 0.14815 27 0.06040 0.82143 0.83636
	mature	1	2	0	15							ctrl 0.84000 0.04040 0.95960 0.16000 50 0.08054 0.91304 0.87500
% correct classification		88	85	84	75	85						mature 0.75000 0.02326 0.97674 0.25000 20 0.05369 0.83333 0.78947
												Confusion Table (CV):
												Actual Class
Clean data - pred												cont_1 cont_2 ctrl mature
KNN (k=1)												Predicted as cont_1 46 2 7 2
		A priori assigned										Predicted as cont_2 3 23 1 1
		cont_1	cont_2	ctrl	mature							Predicted as ctrl 2 0 42 2
	N=	25	15	25	12	77						Predicted as mature 1 2 0 15
Predicted	cont_1	22	2	5	3
	cont_2	1	12	0	1
	ctrl	1	0	18	2							PREDICTION RESULTS
	mature	1	1	2	6							Confusion Matrix:
% correct classification		88	80	72	50	75						Class: TPR FPR TNR FNR N Err P F1
												cont_1 0.88000 0.19231 0.80769 0.12000 25 0.16883 0.68750 0.77193
												cont_2 0.80000 0.03226 0.96774 0.20000 15 0.06494 0.85714 0.82759
												ctrl 0.72000 0.05769 0.94231 0.28000 25 0.12987 0.85714 0.78261
												mature 0.50000 0.06154 0.93846 0.50000 12 0.12987 0.60000 0.54545
												Confusion Table:
												Actual Class
												cont_1 cont_2 ctrl mature
												Predicted as cont_1 22 2 5 3
												Predicted as cont_2 1 12 0 1
												Predicted as ctrl 1 0 18 2
												Predicted as mature 1 1 2 6
												<html><font color="#000099">See Help menu for content information

[truncated: 1 more sheets: Cc_Peaches_validation]
