# Supplementary material for: Application of an Electronic Nose for Early Detection of Tephritidae Infestation in Fruits
Source: Insects. 2026 Apr 16;17(4):429. doi: 10.3390/insects17040429 (PMC13116407; doi:10.3390/insects17040429)
Supplement: Supplementary file 1 [file insects-17-00429-s001.zip › S2 Confusion matrices for the apple fruits models.xlsx]

## Sheet: Abbreviations
	TPR: proportion of positive cases that were correctly identified (Sensitivity), = TP/(TP+FN)
	FPR: proportion of negatives cases that were incorrectly classified as positive, = FP/(FP+TN)
	TNR: proportion of negatives cases that were classified correctly (Specificity), = TN/(TN+FP)
	FNR: proportion of positive cases that were incorrectly classified as negative, = FN/(FN+TP)
	N: Number of samples belonging to each class
	Err: Misclassification error = proportion of samples which were incorrectly classified, = 1-accuracy, = (FP+FN)/(TP+TN+FP+FN)
	P: Precision, = TP/(TP+FP)
	F1: F1 Score, = 2*TP/(2*TP+FP+FN)

## Sheet: Bd_4classes_2022
Clean data - calibration
KNN (k=3)										MODEL RESULTS
		A priori assigned								Confusion Matrix:
		ctrl-d0	ctrl-d14	d0	d14					Class: TPR FPR TNR FNR N Err P F1
	N=	49	32	46	41	168				ctrl-d0 0.77551 0.10924 0.89076 0.22449 49 0.14286 0.74510 0.76000
Predicted	ctrl-d0	38	5	6	3					ctrl-d14 0.68750 0.02941 0.97059 0.31250 32 0.08333 0.84615 0.75862
	ctrl-d14	1	22	2	0					d0 0.80435 0.10656 0.89344 0.19565 46 0.13095 0.74000 0.77083
	d0	7	5	37	1					d14 0.90244 0.03150 0.96850 0.09756 41 0.04762 0.90244 0.90244
	d14	3	0	1	37
% correct classification		78	69	80	90	80				Confusion Table:
										Actual Class
										ctrl-d0 ctrl-d14 d0 d14
										Predicted as ctrl-d0 38 5 6 2
Clean data - CV										Predicted as ctrl-d14 1 22 2 1
KNN (k=3)										Predicted as d0 7 5 37 1
		A priori assigned								Predicted as d14 3 0 1 37
		ctrl-d0	ctrl-d14	d0	d14
	N=	49	32	46	41	168				CV RESULTS
Predicted	ctrl-d0	37	3	6	2					Confusion Matrix (CV):
	ctrl-d14	1	24	1	3					Class: TPR FPR TNR FNR N Err P F1
	d0	8	4	38	1					ctrl-d0 0.75510 0.09244 0.90756 0.24490 49 0.13690 0.77083 0.76289
	d14	3	1	1	35					ctrl-d14 0.75000 0.03676 0.96324 0.25000 32 0.07738 0.82759 0.78689
% correct classification		76	75	83	85	80				d0 0.82609 0.10656 0.89344 0.17391 46 0.12500 0.74510 0.78351
										d14 0.85366 0.03937 0.96063 0.14634 41 0.06548 0.87500 0.86420
										Confusion Table (CV):
Clean data - pred										Actual Class
KNN (k=3)										ctrl-d0 ctrl-d14 d0 d14
		A priori assigned								Predicted as ctrl-d0 37 3 6 2
		ctrl-d0	ctrl-d14	d0	d14					Predicted as ctrl-d14 1 24 1 3
	N=	21	24	22	19	86				Predicted as d0 8 4 38 1
Predicted	ctrl-d0	19	2	3	1					Predicted as d14 3 1 1 35
	ctrl-d14	1	16	1	1
	d0	1	1	17	0
	d14	0	5	1	17					PREDICTION RESULTS
% correct classification		90	67	77	89	90				Confusion Matrix:
										Class: TPR FPR TNR FNR N Err P F1
										ctrl-d0 0.90476 0.09231 0.90769 0.09524 21 0.09302 0.76000 0.82609
										ctrl-d14 0.66667 0.04839 0.95161 0.33333 24 0.12791 0.84211 0.74419
										d0 0.77273 0.03125 0.96875 0.22727 22 0.08140 0.89474 0.82927
										d14 0.89474 0.08955 0.91045 0.10526 19 0.09302 0.73913 0.80952
										Confusion Table:
										Actual Class
										ctrl-d0 ctrl-d14 d0 d14
										Predicted as ctrl-d0 19 2 3 1
										Predicted as ctrl-d14 1 16 1 1
										Predicted as d0 1 1 17 0
										Predicted as d14 0 5 1 17
Clean data - calibration									MODEL RESULTS
KNN (k=1)									Confusion Matrix:
		A priori assigned							Class: TPR FPR TNR FNR N Err P F1
		ctrl-d0	ctrl-d14	d0	d14				ctrl-d0 0.77551 0.06723 0.93277 0.22449 49 0.11310 0.82609 0.80000
	N=	49	32	46	41	168			ctrl-d14 0.84375 0.04412 0.95588 0.15625 32 0.06548 0.81818 0.83077
Predicted	ctrl-d0	38	1	6	1				d0 0.80435 0.08197 0.91803 0.19565 46 0.11310 0.78723 0.79570
	ctrl-d14	2	27	3	1				d14 0.92683 0.03150 0.96850 0.07317 41 0.04167 0.90476 0.91566
	d0	6	3	37	1
	d14	3	1	0	38				Confusion Table:
% correct classification		77.551	84.375	80.4348	92.6829	83.3333			Actual Class
									ctrl-d0 ctrl-d14 d0 d14
									Predicted as ctrl-d0 38 1 6 1
									Predicted as ctrl-d14 2 27 3 1
Clean data - CV									Predicted as d0 6 3 37 1
KNN (k=1)									Predicted as d14 3 1 0 38
		A priori assigned
		ctrl-d0	ctrl-d14	d0	d14				CV RESULTS
	N=	49	32	46	41	168			Confusion Matrix (CV):
Predicted	ctrl-d0	40	0	5	1				Class: TPR FPR TNR FNR N Err P F1
	ctrl-d14	1	27	3	2				ctrl-d0 0.81633 0.05042 0.94958 0.18367 49 0.08929 0.86957 0.84211
	d0	5	4	38	1				ctrl-d14 0.84375 0.04412 0.95588 0.15625 32 0.06548 0.81818 0.83077
	d14	3	1	0	37				d0 0.82609 0.08197 0.91803 0.17391 46 0.10714 0.79167 0.80851
% correct classification		81.6327	84.375	82.6087	90.2439	84.5238			d14 0.90244 0.03150 0.96850 0.09756 41 0.04762 0.90244 0.90244
									Confusion Table (CV):
									Actual Class
Clean data - pred									ctrl-d0 ctrl-d14 d0 d14
KNN (k=1)									Predicted as ctrl-d0 40 0 5 1
		A priori assigned							Predicted as ctrl-d14 1 27 3 2
		ctrl-d0	ctrl-d14	d0	d14				Predicted as d0 5 4 38 1
	N=	21	24	22	19	86			Predicted as d14 3 1 0 37
Predicted	ctrl-d0	19	1	2	0
	ctrl-d14	1	21	1	1
	d0	1	0	19	1				PREDICTION RESULTS
	d14	0	2	0	17				Confusion Matrix:
% correct classification		90.4762	87.5	86.3636	89.4737	88.3721			Class: TPR FPR TNR FNR N Err P F1
									ctrl-d0 0.90476 0.04615 0.95385 0.09524 21 0.05814 0.86364 0.88372
									ctrl-d14 0.87500 0.04839 0.95161 0.12500 24 0.06977 0.87500 0.87500
									d0 0.86364 0.03125 0.96875 0.13636 22 0.05814 0.90476 0.88372
									d14 0.89474 0.02985 0.97015 0.10526 19 0.04651 0.89474 0.89474
									Confusion Table:
									Actual Class
									ctrl-d0 ctrl-d14 d0 d14
									Predicted as ctrl-d0 19 1 2 0
									Predicted as ctrl-d14 1 21 1 1
									Predicted as d0 1 0 19 1
									Predicted as d14 0 2 0 17

## Sheet: Bd_3classes_2022
Clean data - calibration									MODEL RESULTS
KNN (k=3)									Confusion Matrix:
		A priori assigned							Class: TPR FPR TNR FNR N Err P F1
		d0	d14	ctrl					d0 0.80435 0.12295 0.87705 0.19565 46 0.14286 0.71154 0.75510
	N=	46	41	81	168				d14 0.90244 0.03150 0.96850 0.09756 41 0.04762 0.90244 0.90244
Predicted	d0	37	1	14					ctrl 0.79012 0.12644 0.87356 0.20988 81 0.16667 0.85333 0.82051
	d14	1	37	3
	ctrl	8	3	64					Confusion Table:
% correct classification		80	90	79	82				Actual Class
									d0 d14 ctrl
									Predicted as d0 37 1 14
									Predicted as d14 1 37 3
									Predicted as ctrl 8 3 64
Clean data - CV
KNN (k=3)									CV RESULTS
		A priori assigned							Confusion Matrix (CV):
		d0	d14	ctrl					Class: TPR FPR TNR FNR N Err P F1
	N=	46	41	81	168				d0 0.82609 0.10656 0.89344 0.17391 46 0.12500 0.74510 0.78351
Predicted	d0	38	1	12					d14 0.85366 0.03937 0.96063 0.14634 41 0.06548 0.87500 0.86420
	d14	1	35	4					ctrl 0.80247 0.13793 0.86207 0.19753 81 0.16667 0.84416 0.82278
	ctrl	7	5	65
% correct classification		83	85	80	82				Confusion Table (CV):
									Actual Class
									d0 d14 ctrl
									Predicted as d0 38 1 12
									Predicted as d14 1 35 4
Clean data - prediction									Predicted as ctrl 7 5 65
KNN (k=3)
		A priori assigned
		d0	d14	ctrl					PREDICTION RESULTS
	N=	22	19	45	86				Confusion Matrix:
Predicted	d0	17	0	3					Class: TPR FPR TNR FNR N Err P F1
	d14	1	17	5					d0 0.77273 0.04688 0.95313 0.22727 22 0.09302 0.85000 0.80952
	ctrl	4	2	37					d14 0.89474 0.08955 0.91045 0.10526 19 0.09302 0.73913 0.80952
% correct classification		77	89	82	83				ctrl 0.82222 0.14634 0.85366 0.17778 45 0.16279 0.86047 0.84091
									Confusion Table:
									Actual Class
									d0 d14 ctrl
									Predicted as d0 17 0 3
									Predicted as d14 1 17 5
									Predicted as ctrl 4 2 37
									MODEL RESULTS
Clean data - calibration									Confusion Matrix:
KNN (k=1)									Class: TPR FPR TNR FNR N Err P F1
		A priori assigned							d0 0.80435 0.08197 0.91803 0.19565 46 0.11310 0.78723 0.79570
		d0	d14	ctrl					d14 0.92683 0.03150 0.96850 0.07317 41 0.04167 0.90476 0.91566
	N=	46	41	81	168				ctrl 0.83951 0.12644 0.87356 0.16049 81 0.14286 0.86076 0.85000
Predicted	d0	37	1	9
	d14	0	38	4					Confusion Table:
	ctrl	9	2	68					Actual Class
% correct classification		80	93	84	85				d0 d14 ctrl
									Predicted as d0 37 1 9
									Predicted as d14 0 38 4
									Predicted as ctrl 9 2 68
Clean data - CV									CV RESULTS
KNN (k=1)									Confusion Matrix (CV):
		A priori assigned							Class: TPR FPR TNR FNR N Err P F1
		d0	d14	ctrl					d0 0.82609 0.08197 0.91803 0.17391 46 0.10714 0.79167 0.80851
	N=	46	41	81	168				d14 0.90244 0.03150 0.96850 0.09756 41 0.04762 0.90244 0.90244
Predicted	d0	38	1	9					ctrl 0.83951 0.12644 0.87356 0.16049 81 0.14286 0.86076 0.85000
	d14	0	37	4
	ctrl	8	3	68					Confusion Table (CV):
% correct classification		83	90	84	85				Actual Class
									d0 d14 ctrl
									Predicted as d0 38 1 9
									Predicted as d14 0 37 4
									Predicted as ctrl 8 3 68
Clean data - prediction
KNN (k=1)
		A priori assigned							PREDICTION RESULTS
		d0	d14	ctrl					Confusion Matrix:
	N=	22	19	45	86				Class: TPR FPR TNR FNR N Err P F1
Predicted	d0	19	1	1					d0 0.86364 0.03125 0.96875 0.13636 22 0.05814 0.90476 0.88372
	d14	0	17	2					d14 0.89474 0.02985 0.97015 0.10526 19 0.04651 0.89474 0.89474
	ctrl	3	1	42					ctrl 0.93333 0.09756 0.90244 0.06667 45 0.08140 0.91304 0.92308
% correct classification		86	89	93	91
									Confusion Table:
									Actual Class
									d0 d14 ctrl
									Predicted as d0 19 1 1
									Predicted as d14 0 17 2
									Predicted as ctrl 3 1 42

## Sheet: Bz_4classes_2022
Clean data - calibration
KNN (k=3)
		A priori assigned									MODEL RESULTS
		ctrl-d0	ctrl-d14	d0	d14						Confusion Matrix:
	N=	51	36	26	20	133					Class: TPR FPR TNR FNR N Err P F1
Predicted	ctrl-d0	47	6	12	4						ctrl-d0 0.92157 0.26829 0.73171 0.07843 51 0.19549 0.68116 0.78333
	ctrl-d14	2	28	4	7						ctrl-d14 0.77778 0.13402 0.86598 0.22222 36 0.15789 0.68293 0.72727
	d0	2	1	9	4						d0 0.34615 0.06542 0.93458 0.65385 26 0.18045 0.56250 0.42857
	d14	0	1	1	5						d14 0.25000 0.01770 0.98230 0.75000 20 0.12782 0.71429 0.37037
% correct classification		92	78	35	25	67
											Confusion Table:
											Actual Class
											ctrl-d0 ctrl-d14 d0 d14
Clean data - CV											Predicted as ctrl-d0 47 6 12 4
KNN (k=3)											Predicted as ctrl-d14 2 28 4 7
		A priori assigned									Predicted as d0 2 1 9 4
		ctrl-d0	ctrl-d14	d0	d14						Predicted as d14 0 1 1 5
	N=	51	36	26	20	133
Predicted	ctrl-d0	44	4	10	2						CV RESULTS
	ctrl-d14	4	29	3	7						Confusion Matrix (CV):
	d0	3	1	12	4						Class: TPR FPR TNR FNR N Err P F1
	d14	0	2	1	7						ctrl-d0 0.86275 0.19512 0.80488 0.13725 51 0.17293 0.73333 0.79279
% correct classification		86	81	46	35	69					ctrl-d14 0.80556 0.14433 0.85567 0.19444 36 0.15789 0.67442 0.73418
											d0 0.46154 0.07477 0.92523 0.53846 26 0.16541 0.60000 0.52174
											d14 0.35000 0.02655 0.97345 0.65000 20 0.12030 0.70000 0.46667
Clean data - prediction											Confusion Table (CV):
KNN (k=3)											Actual Class
		A priori assigned									ctrl-d0 ctrl-d14 d0 d14
		ctrl-d0	ctrl-d14	d0	d14						Predicted as ctrl-d0 44 4 10 2
	N=	19	20	11	18	68					Predicted as ctrl-d14 4 29 3 7
Predicted	ctrl-d0	18	2	2	4						Predicted as d0 3 1 12 4
	ctrl-d14	0	16	0	4						Predicted as d14 0 2 1 7
	d0	1	0	8	5
	d14	0	2	1	5
% correct classification		95	80	73	25	69					PREDICTION RESULTS
											Confusion Matrix:
											Class: TPR FPR TNR FNR N Err P F1
											ctrl-d0 0.94737 0.16327 0.83673 0.05263 19 0.13235 0.69231 0.80000
											ctrl-d14 0.80000 0.08333 0.91667 0.20000 20 0.11765 0.80000 0.80000
											d0 0.72727 0.10526 0.89474 0.27273 11 0.13235 0.57143 0.64000
											d14 0.27778 0.06000 0.94000 0.72222 18 0.23529 0.62500 0.38462
											Confusion Table:
											Actual Class
											ctrl-d0 ctrl-d14 d0 d14
											Predicted as ctrl-d0 18 2 2 4
											Predicted as ctrl-d14 0 16 0 4
											Predicted as d0 1 0 8 5
											Predicted as d14 0 2 1 5
Clean data - calibration											MODEL RESULTS
KNN (k=1)											Confusion Matrix:
		A priori assigned									Class: TPR FPR TNR FNR N Err P F1
		ctrl-d0	ctrl-d14	d0	d14						ctrl-d0 0.92157 0.26829 0.73171 0.07843 51 0.19549 0.68116 0.78333
	N=	51	36	26	20	133					ctrl-d14 0.77778 0.13402 0.86598 0.22222 36 0.15789 0.68293 0.72727
Predicted	ctrl-d0	47	6	12	4						d0 0.34615 0.06542 0.93458 0.65385 26 0.18045 0.56250 0.42857
	ctrl-d14	2	28	4	7						d14 0.25000 0.01770 0.98230 0.75000 20 0.12782 0.71429 0.37037
	d0	2	1	9	4
	d14	0	1	1	5						Confusion Table:
% correct classification		92	78	35	25	67					Actual Class
											ctrl-d0 ctrl-d14 d0 d14
											Predicted as ctrl-d0 47 6 12 4
											Predicted as ctrl-d14 2 28 4 7
Clean data - CV											Predicted as d0 2 1 9 4
KNN (k=1)											Predicted as d14 0 1 1 5
		A priori assigned
		ctrl-d0	ctrl-d14	d0	d14						CV RESULTS
	N=	51	36	26	20	133					Confusion Matrix (CV):
Predicted	ctrl-d0	44	4	10	2						Class: TPR FPR TNR FNR N Err P F1
	ctrl-d14	4	29	3	7						ctrl-d0 0.86275 0.19512 0.80488 0.13725 51 0.17293 0.73333 0.79279
	d0	3	1	12	4						ctrl-d14 0.80556 0.14433 0.85567 0.19444 36 0.15789 0.67442 0.73418
	d14	0	2	1	7						d0 0.46154 0.07477 0.92523 0.53846 26 0.16541 0.60000 0.52174
% correct classification		86	81	46	35	69					d14 0.35000 0.02655 0.97345 0.65000 20 0.12030 0.70000 0.46667
											Confusion Table (CV):
											Actual Class
Clean data - prediction											ctrl-d0 ctrl-d14 d0 d14
KNN (k=1)											Predicted as ctrl-d0 44 4 10 2
		A priori assigned									Predicted as ctrl-d14 4 29 3 7
		ctrl-d0	ctrl-d14	d0	d14						Predicted as d0 3 1 12 4
	N=	19	20	11	18	68					Predicted as d14 0 2 1 7
Predicted	ctrl-d0	18	2	2	4
	ctrl-d14	0	16	0	4
	d0	1	0	8	5						PREDICTION RESULTS
	d14	0	2	1	5						Confusion Matrix:
% correct classification		95	80	73	25	69					Class: TPR FPR TNR FNR N Err P F1
											ctrl-d0 0.94737 0.16327 0.83673 0.05263 19 0.13235 0.69231 0.80000
											ctrl-d14 0.80000 0.08333 0.91667 0.20000 20 0.11765 0.80000 0.80000
											d0 0.72727 0.10526 0.89474 0.27273 11 0.13235 0.57143 0.64000
											d14 0.27778 0.06000 0.94000 0.72222 18 0.23529 0.62500 0.38462
											Confusion Table:
											Actual Class
											ctrl-d0 ctrl-d14 d0 d14
											Predicted as ctrl-d0 18 2 2 4
											Predicted as ctrl-d14 0 16 0 4
											Predicted as d0 1 0 8 5
											Predicted as d14 0 2 1 5

## Sheet: Bz_3classes_2022
Clean data - calibration
KNN (k=3)									MODEL RESULTS
		A priori assigned							Confusion Matrix:
		d0	d14	ctrl					Class: TPR FPR TNR FNR N Err P F1
	N=	26	20	87	133				d0 0.46154 0.10280 0.89720 0.53846 26 0.18797 0.52174 0.48980
Predicted	d0	12	4	7					d14 0.25000 0.01770 0.98230 0.75000 20 0.12782 0.71429 0.37037
	d14	1	5	1					ctrl 0.90805 0.52174 0.47826 0.09195 87 0.24060 0.76699 0.83158
	ctrl	13	11	79
% correct classification		46	25	91	72				Confusion Table:
									Actual Class
									d0 d14 ctrl
									Predicted as d0 12 4 7
									Predicted as d14 1 5 1
Clean data - CV									Predicted as ctrl 13 11 79
KNN (k=3)
		A priori assigned							CV RESULTS
		d0	d14	ctrl					Confusion Matrix (CV):
	N=	26	20	87	133				Class: TPR FPR TNR FNR N Err P F1
Predicted	d0	11	4	4					d0 0.42308 0.07477 0.92523 0.57692 26 0.17293 0.57895 0.48889
	d14	1	5	2					d14 0.25000 0.02655 0.97345 0.75000 20 0.13534 0.62500 0.35714
	ctrl	14	11	81					ctrl 0.93103 0.54348 0.45652 0.06897 87 0.23308 0.76415 0.83938
% correct classification		42	25	93	73
									Confusion Table (CV):
									Actual Class
									d0 d14 ctrl
									Predicted as d0 11 4 4
Clean data - prediction									Predicted as d14 1 5 2
KNN (k=3)									Predicted as ctrl 14 11 81
		A priori assigned
		d0	d14	ctrl
	N=	11	18	39	68				PREDICTION RESULTS
Predicted	d0	8	5	2					Confusion Matrix:
	d14	1	5	2					Class: TPR FPR TNR FNR N Err P F1
	ctrl	2	8	35					d0 0.72727 0.12281 0.87719 0.27273 11 0.14706 0.53333 0.61538
% correct classification		73	28	90	71				d14 0.27778 0.06000 0.94000 0.72222 18 0.23529 0.62500 0.38462
									ctrl 0.89744 0.34483 0.65517 0.10256 39 0.20588 0.77778 0.83333
									Confusion Table:
									Actual Class
									d0 d14 ctrl
									Predicted as d0 8 5 2
									Predicted as d14 1 5 2
									Predicted as ctrl 2 8 35
									MODEL RESULTS
Clean data - calibration									Confusion Matrix:
KNN (k=1)									Class: TPR FPR TNR FNR N Err P F1
		A priori assigned							d0 0.53846 0.15888 0.84112 0.46154 26 0.21805 0.45161 0.49123
		d0	d14	ctrl					d14 0.40000 0.04425 0.95575 0.60000 20 0.12782 0.61538 0.48485
	N=	26	20	87	133				ctrl 0.85057 0.32609 0.67391 0.14943 87 0.21053 0.83146 0.84091
Predicted	d0	14	7	10
	d14	2	8	3					Confusion Table:
	ctrl	10	5	74					Actual Class
% correct classification		54	40	85	72				d0 d14 ctrl
									Predicted as d0 14 7 10
									Predicted as d14 2 8 3
									Predicted as ctrl 10 5 74
Clean data - CV									CV RESULTS
KNN (k=1)									Confusion Matrix (CV):
		A priori assigned							Class: TPR FPR TNR FNR N Err P F1
		d0	d14	ctrl					d0 0.53846 0.13084 0.86916 0.46154 26 0.19549 0.50000 0.51852
	N=	26	20	87	133				d14 0.45000 0.03540 0.96460 0.55000 20 0.11278 0.69231 0.54545
Predicted	d0	14	7	7					ctrl 0.89655 0.30435 0.69565 0.10345 87 0.17293 0.84783 0.87151
	d14	2	9	2
	ctrl	10	4	78					Confusion Table (CV):
% correct classification		54	45	90	76				Actual Class
									d0 d14 ctrl
									Predicted as d0 14 7 7
									Predicted as d14 2 9 2
									Predicted as ctrl 10 4 78
Clean data - prediction
KNN (k=1)
		A priori assigned							PREDICTION RESULTS
		d0	d14	ctrl					Confusion Matrix:
	N=	11	18	39	68				Class: TPR FPR TNR FNR N Err P F1
Predicted	d0	10	2	0					d0 0.90909 0.03509 0.96491 0.09091 11 0.04412 0.83333 0.86957
	d14	0	11	3					d14 0.61111 0.06000 0.94000 0.38889 18 0.14706 0.78571 0.68750
	ctrl	1	5	36					ctrl 0.92308 0.20690 0.79310 0.07692 39 0.13235 0.85714 0.88889
% correct classification		91	61	92	84
									Confusion Table:
									Actual Class
									d0 d14 ctrl
									Predicted as d0 10 2 0
									Predicted as d14 0 11 3
									Predicted as ctrl 1 5 36

## Sheet: CC_4classes_2022
Clean data - calibration										MODEL RESULTS
KNN (k=3)										Confusion Matrix:
		A priori assigned								Class: TPR FPR TNR FNR N Err P F1
		ctrl-d0	ctrl-d14	d0	d14					ctrl-d0 0.80435 0.13514 0.86486 0.19565 46 0.15287 0.71154 0.75510
	N=	46	40	39	32	157				ctrl-d14 0.72500 0.06838 0.93162 0.27500 40 0.12102 0.78378 0.75325
Predicted	ctrl-d0	37	3	9	3					d0 0.66667 0.11864 0.88136 0.33333 39 0.17197 0.65000 0.65823
	ctrl-d14	2	29	2	4					d14 0.68750 0.04800 0.95200 0.31250 32 0.10191 0.78571 0.73333
	d0	5	6	26	3
	d14	2	2	2	22					Confusion Table:
% correct classification		80	73	67	69	73				Actual Class
										ctrl-d0 ctrl-d14 d0 d14
										Predicted as ctrl-d0 37 3 9 3
										Predicted as ctrl-d14 2 29 2 4
Clean data - CV										Predicted as d0 5 6 26 3
KNN (k=3)										Predicted as d14 2 2 2 22
		A priori assigned
		ctrl-d0	ctrl-d14	d0	d14					CV RESULTS
	N=	46	40	39	32	157				Confusion Matrix (CV):
Predicted	ctrl-d0	37	2	8	3					Class: TPR FPR TNR FNR N Err P F1
	ctrl-d14	1	29	1	4					ctrl-d0 0.80435 0.11712 0.88288 0.19565 46 0.14013 0.74000 0.77083
	d0	6	5	28	3					ctrl-d14 0.72500 0.05128 0.94872 0.27500 40 0.10828 0.82857 0.77333
	d14	2	4	2	22					d0 0.71795 0.11864 0.88136 0.28205 39 0.15924 0.66667 0.69136
% correct classification		80	73	72	69	74				d14 0.68750 0.06400 0.93600 0.31250 32 0.11465 0.73333 0.70968
										Confusion Table (CV):
										Actual Class
Clean data - prediction										ctrl-d0 ctrl-d14 d0 d14
KNN (k=3)										Predicted as ctrl-d0 37 2 8 3
		A priori assigned								Predicted as ctrl-d14 1 29 1 4
		ctrl-d0	ctrl-d14	d0	d14					Predicted as d0 6 5 28 3
	N=	24	16	26	14	80				Predicted as d14 2 4 2 22
Predicted	ctrl-d0	19	3	1	0
	ctrl-d14	0	11	2	3
	d0	3	1	23	1					PREDICTION RESULTS
	d14	2	1	0	10					Confusion Matrix:
% correct classification		79	69	88	71	79				Class: TPR FPR TNR FNR N Err P F1
										ctrl-d0 0.79167 0.07143 0.92857 0.20833 24 0.11250 0.82609 0.80851
										ctrl-d14 0.68750 0.07813 0.92188 0.31250 16 0.12500 0.68750 0.68750
										d0 0.88462 0.09259 0.90741 0.11538 26 0.10000 0.82143 0.85185
										d14 0.71429 0.04545 0.95455 0.28571 14 0.08750 0.76923 0.74074
										Confusion Table:
										Actual Class
										ctrl-d0 ctrl-d14 d0 d14
										Predicted as ctrl-d0 19 3 1 0
										Predicted as ctrl-d14 0 11 2 3
										Predicted as d0 3 1 23 1
										Predicted as d14 2 1 0 10
										MODEL RESULTS
Clean data - calibration										Confusion Matrix:
KNN (k=1)										Class: TPR FPR TNR FNR N Err P F1
		A priori assigned								ctrl-d0 0.78261 0.10811 0.89189 0.21739 46 0.14013 0.75000 0.76596
		ctrl-d0	ctrl-d14	d0	d14					ctrl-d14 0.82500 0.03419 0.96581 0.17500 40 0.07006 0.89189 0.85714
	N=	46	40	39	32	157				d0 0.69231 0.10169 0.89831 0.30769 39 0.15287 0.69231 0.69231
Predicted	ctrl-d0	36	1	9	2					d14 0.81250 0.05600 0.94400 0.18750 32 0.08280 0.78788 0.80000
	ctrl-d14	2	33	0	2
	d0	6	4	27	2					Confusion Table:
	d14	2	2	3	26					Actual Class
% correct classification		78.2609	82.5	69.2308	81.25	77.707				ctrl-d0 ctrl-d14 d0 d14
										Predicted as ctrl-d0 36 1 9 2
										Predicted as ctrl-d14 2 33 0 2
										Predicted as d0 6 4 27 2
Clean data - CV										Predicted as d14 2 2 3 26
KNN (k=1)
		A priori assigned								CV RESULTS
		ctrl-d0	ctrl-d14	d0	d14					Confusion Matrix (CV):
	N=	46	40	39	32	157				Class: TPR FPR TNR FNR N Err P F1
Predicted	ctrl-d0	37	1	8	2					ctrl-d0 0.80435 0.09910 0.90090 0.19565 46 0.12739 0.77083 0.78723
	ctrl-d14	2	33	0	2					ctrl-d14 0.82500 0.03419 0.96581 0.17500 40 0.07006 0.89189 0.85714
	d0	6	3	29	2					d0 0.74359 0.09322 0.90678 0.25641 39 0.13376 0.72500 0.73418
	d14	1	3	2	26					d14 0.81250 0.04800 0.95200 0.18750 32 0.07643 0.81250 0.81250
% correct classification		80.4348	82.5	74.359	81.25	79.6178
										Confusion Table (CV):
										Actual Class
										ctrl-d0 ctrl-d14 d0 d14
Clean data - pred										Predicted as ctrl-d0 37 1 8 2
KNN (k=1)										Predicted as ctrl-d14 2 33 0 2
		A priori assigned								Predicted as d0 6 3 29 2
		ctrl-d0	ctrl-d14	d0	d14					Predicted as d14 1 3 2 26
	N=	24	16	26	14	80
Predicted	ctrl-d0	22	0	2	1
	ctrl-d14	1	14	2	2					PREDICTION RESULTS
	d0	0	1	22	1					Confusion Matrix:
	d14	1	1	0	10					Class: TPR FPR TNR FNR N Err P F1
% correct classification		91.6667	87.5	84.6154	71.4286	85				ctrl-d0 0.91667 0.05357 0.94643 0.08333 24 0.06250 0.88000 0.89796
										ctrl-d14 0.87500 0.07813 0.92188 0.12500 16 0.08750 0.73684 0.80000
										d0 0.84615 0.03704 0.96296 0.15385 26 0.07500 0.91667 0.88000
										d14 0.71429 0.03030 0.96970 0.28571 14 0.07500 0.83333 0.76923
										Confusion Table:
										Actual Class
										ctrl-d0 ctrl-d14 d0 d14
										Predicted as ctrl-d0 22 0 2 1
										Predicted as ctrl-d14 1 14 2 2
										Predicted as d0 0 1 22 1
										Predicted as d14 1 1 0 10

## Sheet: Cc_3classes_2022
Clean data - calibration										MODEL RESULTS
KNN (k=3)										Confusion Matrix:
		A priori assigned								Class: TPR FPR TNR FNR N Err P F1
		d0	d14	ctrl						d0 0.71795 0.16102 0.83898 0.28205 39 0.19108 0.59574 0.65116
	N=	39	32	86	157					d14 0.68750 0.04800 0.95200 0.31250 32 0.10191 0.78571 0.73333
Predicted	d0	28	3	16						ctrl 0.76744 0.22535 0.77465 0.23256 86 0.22930 0.80488 0.78571
	d14	2	22	4
	ctrl	9	7	66						Confusion Table:
% correct classification		72	69	77	74					Actual Class
										d0 d14 ctrl
										Predicted as d0 28 3 16
										Predicted as d14 2 22 4
										Predicted as ctrl 9 7 66
Clean data - CV
KNN (k=3)										CV RESULTS
		A priori assigned								Confusion Matrix (CV):
		d0	d14	ctrl						Class: TPR FPR TNR FNR N Err P F1
	N=	39	32	86	157					d0 0.69231 0.11864 0.88136 0.30769 39 0.16561 0.65854 0.67500
Predicted	d0	27	3	11						d14 0.68750 0.05600 0.94400 0.31250 32 0.10828 0.75862 0.72131
	d14	2	22	5						ctrl 0.81395 0.23944 0.76056 0.18605 86 0.21019 0.80460 0.80925
	ctrl	10	7	70
% correct classification		69	69	81	76					Confusion Table (CV):
										Actual Class
										d0 d14 ctrl
										Predicted as d0 27 3 11
										Predicted as d14 2 22 5
Clean data - prediction										Predicted as ctrl 10 7 70
KNN (k=3)
		A priori assigned
		d0	d14	ctrl						PREDICTION RESULTS
	N=	26	14	40	80					Confusion Matrix:
Predicted	d0	23	1	6						Class: TPR FPR TNR FNR N Err P F1
	d14	0	10	3						d0 0.88462 0.12963 0.87037 0.11538 26 0.12500 0.76667 0.82143
	ctrl	3	3	31						d14 0.71429 0.04545 0.95455 0.28571 14 0.08750 0.76923 0.74074
% correct classification		88	71	78	80					ctrl 0.77500 0.15000 0.85000 0.22500 40 0.18750 0.83784 0.80519
										Confusion Table:
										Actual Class
										d0 d14 ctrl
										Predicted as d0 23 1 6
										Predicted as d14 0 10 3
										Predicted as ctrl 3 3 31
Clean data - calibration										MODEL RESULTS
KNN (k=1)										Confusion Matrix:
		A priori assigned								Class: TPR FPR TNR FNR N Err P F1
		d0	d14	ctrl						d0 0.69231 0.10169 0.89831 0.30769 39 0.15287 0.69231 0.69231
	N=	39	32	86	157					d14 0.81250 0.05600 0.94400 0.18750 32 0.08280 0.78788 0.80000
Predicted	d0	27	2	10						ctrl 0.83721 0.18310 0.81690 0.16279 86 0.17197 0.84706 0.84211
	d14	3	26	4
	ctrl	9	4	72						Confusion Table:
% correct classification		69.2308	81.25	83.7209	79.6178					Actual Class
										d0 d14 ctrl
										Predicted as d0 27 2 10
										Predicted as d14 3 26 4
										Predicted as ctrl 9 4 72
Clean data - CV
KNN (k=1)										CV RESULTS
		A priori assigned								Confusion Matrix (CV):
		d0	d14	ctrl						Class: TPR FPR TNR FNR N Err P F1
	N=	39	32	86	157					d0 0.74359 0.09322 0.90678 0.25641 39 0.13376 0.72500 0.73418
Predicted	d0	29	2	9						d14 0.81250 0.04800 0.95200 0.18750 32 0.07643 0.81250 0.81250
	d14	2	26	4						ctrl 0.84884 0.16901 0.83099 0.15116 86 0.15924 0.85882 0.85380
	ctrl	8	4	73
% correct classification		74.359	81.25	84.8837	81.5287					Confusion Table (CV):
										Actual Class
										d0 d14 ctrl
										Predicted as d0 29 2 9
										Predicted as d14 2 26 4
Clean data - prediction										Predicted as ctrl 8 4 73
KNN (k=1)
		A priori assigned
		d0	d14	ctrl						PREDICTION RESULTS
	N=	26	14	40	80					Confusion Matrix:
Predicted	d0	22	1	1						Class: TPR FPR TNR FNR N Err P F1
	d14	0	10	2						d0 0.84615 0.03704 0.96296 0.15385 26 0.07500 0.91667 0.88000
	ctrl	4	3	37						d14 0.71429 0.03030 0.96970 0.28571 14 0.07500 0.83333 0.76923
% correct classification		84.6154	71.4286	92.5	86.25					ctrl 0.92500 0.17500 0.82500 0.07500 40 0.12500 0.84091 0.88095
										Confusion Table:
										Actual Class
										d0 d14 ctrl
										Predicted as d0 22 1 1
										Predicted as d14 0 10 2
										Predicted as ctrl 4 3 37

## Sheet: Bd_4classes_2023
Clean data - calibration												MODEL RESULTS
KNN (k=3)												Confusion Matrix:
		A priori assigned										Class: TPR FPR TNR FNR N Err P F1
		ctrl-d0	ctrl-d14	d0	d14							ctrl-d0 0.45455 0.17073 0.82927 0.54545 11 0.25000 0.41667 0.43478
	N=	11	14	17	10	52						ctrl-d14 0.57143 0.18421 0.81579 0.42857 14 0.25000 0.53333 0.55172
Predicted	ctrl-d0	5	6	0	1							d0 0.94118 0.05714 0.94286 0.05882 17 0.05769 0.88889 0.91429
	ctrl-d14	6	8	1	0							d14 0.70000 0.00000 1.00000 0.30000 10 0.05769 1.00000 0.82353
	d0	0	0	16	2
	d14	0	0	0	7							Confusion Table:
% correct classification		45	57	94	70	69						Actual Class
												ctrl-d0 ctrl-d14 d0 d14
												Predicted as ctrl-d0 5 6 0 1
												Predicted as ctrl-d14 6 8 1 0
Clean data - CV												Predicted as d0 0 0 16 2
KNN (k=3)												Predicted as d14 0 0 0 7
		A priori assigned
		ctrl-d0	ctrl-d14	d0	d14							CV RESULTS
	N=	11	14	17	10	52						Confusion Matrix (CV):
Predicted	ctrl-d0	5	6	0	0							Class: TPR FPR TNR FNR N Err P F1
	ctrl-d14	6	8	1	0							ctrl-d0 0.45455 0.14634 0.85366 0.54545 11 0.23077 0.45455 0.45455
	d0	0	0	16	2							ctrl-d14 0.57143 0.18421 0.81579 0.42857 14 0.25000 0.53333 0.55172
	d14	0	0	0	8							d0 0.94118 0.05714 0.94286 0.05882 17 0.05769 0.88889 0.91429
% correct classification		45	57	94	80	71						d14 0.80000 0.00000 1.00000 0.20000 10 0.03846 1.00000 0.88889
												Confusion Table (CV):
												Actual Class
Clean data - pred 2023												ctrl-d0 ctrl-d14 d0 d14
KNN (k=3)												Predicted as ctrl-d0 5 6 0 0
		A priori assigned										Predicted as ctrl-d14 6 8 1 0
		ctrl-d0	ctrl-d14	d0	d14							Predicted as d0 0 0 16 2
	N=	3	7	8	8	26						Predicted as d14 0 0 0 8
Predicted	ctrl-d0	3	3	0	2
	ctrl-d14	0	4	0	0
	d0	0	0	8	0							PREDICTION RESULTS
	d14	0	0	0	6							Confusion Matrix:
% correct classification		100	57	100	75	81						Class: TPR FPR TNR FNR N Err P F1
												ctrl-d0 1.00000 0.21739 0.78261 0.00000 3 0.19231 0.37500 0.54545
												ctrl-d14 0.57143 0.00000 1.00000 0.42857 7 0.11538 1.00000 0.72727
												d0 1.00000 0.00000 1.00000 0.00000 8 0.00000 1.00000 1.00000
												d14 0.75000 0.00000 1.00000 0.25000 8 0.07692 1.00000 0.85714
												Confusion Table:
												Actual Class
												ctrl-d0 ctrl-d14 d0 d14
												Predicted as ctrl-d0 3 3 0 2
												Predicted as ctrl-d14 0 4 0 0
												Predicted as d0 0 0 8 0
												Predicted as d14 0 0 0 6
												<html><font color="#000099">See Help menu for content information
Clean data - calibration												MODEL RESULTS
KNN (k=1)												Confusion Matrix:
		A priori assigned										Class: TPR FPR TNR FNR N Err P F1
		ctrl-d0	ctrl-d14	d0	d14							ctrl-d0 0.45455 0.17073 0.82927 0.54545 11 0.25000 0.41667 0.43478
	N=	11	14	17	10	52						ctrl-d14 0.50000 0.15789 0.84211 0.50000 14 0.25000 0.53846 0.51852
Predicted	ctrl-d0	5	7	0	0							d0 0.88235 0.05714 0.94286 0.11765 17 0.07692 0.88235 0.88235
	ctrl-d14	6	7	0	0							d14 0.80000 0.04762 0.95238 0.20000 10 0.07692 0.80000 0.80000
	d0	0	0	15	2
	d14	0	0	2	8							Confusion Table:
% correct classification		45.4545	50	88.2353	80	67.3077						Actual Class
												ctrl-d0 ctrl-d14 d0 d14
												Predicted as ctrl-d0 5 7 0 0
												Predicted as ctrl-d14 6 7 0 0
Clean data - CV												Predicted as d0 0 0 15 2
KNN (k=1)												Predicted as d14 0 0 2 8
		A priori assigned
		ctrl-d0	ctrl-d14	d0	d14							CV RESULTS
	N=	11	14	17	10	52						Confusion Matrix (CV):
Predicted	ctrl-d0	6	6	0	0							Class: TPR FPR TNR FNR N Err P F1
	ctrl-d14	5	8	0	0							ctrl-d0 0.54545 0.14634 0.85366 0.45455 11 0.21154 0.50000 0.52174
	d0	0	0	16	1							ctrl-d14 0.57143 0.13158 0.86842 0.42857 14 0.21154 0.61538 0.59259
	d14	0	0	1	9							d0 0.94118 0.02857 0.97143 0.05882 17 0.03846 0.94118 0.94118
% correct classification		54.5455	57.1429	94.1176	90	75						d14 0.90000 0.02381 0.97619 0.10000 10 0.03846 0.90000 0.90000
												Confusion Table (CV):
												Actual Class
Clean data - pred 2023												ctrl-d0 ctrl-d14 d0 d14
KNN (k=1)												Predicted as ctrl-d0 6 6 0 0
		A priori assigned										Predicted as ctrl-d14 5 8 0 0
		ctrl-d0	ctrl-d14	d0	d14							Predicted as d0 0 0 16 1
	N=	3	7	8	8	26						Predicted as d14 0 0 1 9
Predicted	ctrl-d0	3	2	0	5
	ctrl-d14	0	5	0	0
	d0	0	0	8	0							PREDICTION RESULTS
	d14	0	0	0	6							Confusion Matrix:
% correct classification		100	71.4286	100	75	84.6154						Class: TPR FPR TNR FNR N Err P F1
												ctrl-d0 1.00000 0.17391 0.82609 0.00000 3 0.15385 0.42857 0.60000
												ctrl-d14 0.71429 0.00000 1.00000 0.28571 7 0.07692 1.00000 0.83333
												d0 1.00000 0.00000 1.00000 0.00000 8 0.00000 1.00000 1.00000
												d14 0.75000 0.00000 1.00000 0.25000 8 0.07692 1.00000 0.85714
												Confusion Table:
												Actual Class
												ctrl-d0 ctrl-d14 d0 d14
												Predicted as ctrl-d0 3 2 0 2
												Predicted as ctrl-d14 0 5 0 0
												Predicted as d0 0 0 8 0
												Predicted as d14 0 0 0 6
												<html><font color="#000099">See Help menu for content information

## Sheet: Bd_3classes_2023
Clean data - calibration											MODEL RESULTS
KNN (k=3)											Confusion Matrix:
		A priori assigned									Class: TPR FPR TNR FNR N Err P F1
		ctrl	do	d14							ctrl 1.00000 0.07407 0.92593 0.00000 25 0.03846 0.92593 0.96154
	N=	25	17	10	52						d0 0.94118 0.05714 0.94286 0.05882 17 0.05769 0.88889 0.91429
Predicted	ctrl	25	1	1							d14 0.70000 0.00000 1.00000 0.30000 10 0.05769 1.00000 0.82353
	do	0	16	2
	d14	0	0	7							Confusion Table:
% correct classification		100	94	70	92						Actual Class
											ctrl d0 d14
											Predicted as ctrl 25 1 1
											Predicted as d0 0 16 2
											Predicted as d14 0 0 7
Clean data - CV
KNN (k=3)											CV RESULTS
		A priori assigned									Confusion Matrix (CV):
		ctrl	do	d14							Class: TPR FPR TNR FNR N Err P F1
	N=	25	17	10	52						ctrl 1.00000 0.03704 0.96296 0.00000 25 0.01923 0.96154 0.98039
Predicted	ctrl	25	1	0							d0 0.94118 0.05714 0.94286 0.05882 17 0.05769 0.88889 0.91429
	do	0	16	2							d14 0.80000 0.00000 1.00000 0.20000 10 0.03846 1.00000 0.88889
	d14	0	0	8
% correct classification		100	94	80	94						Confusion Table (CV):
											Actual Class
											ctrl d0 d14
											Predicted as ctrl 25 1 0
											Predicted as d0 0 16 2
Clean data - prediction											Predicted as d14 0 0 8
KNN (k=3)
		A priori assigned
		ctrl	do	d14							PREDICTION RESULTS
	N=	10	8	8	26						Confusion Matrix:
Predicted	ctrl	10	0	2							Class: TPR FPR TNR FNR N Err P F1
	do	0	8	0							ctrl 1.00000 0.12500 0.87500 0.00000 10 0.07692 0.83333 0.90909
	d14	0	0	6							d0 1.00000 0.00000 1.00000 0.00000 8 0.00000 1.00000 1.00000
% correct classification		100	100	75	92						d14 0.75000 0.00000 1.00000 0.25000 8 0.07692 1.00000 0.85714
											Confusion Table:
											Actual Class
											ctrl d0 d14
											Predicted as ctrl 10 0 2
											Predicted as d0 0 8 0
											Predicted as d14 0 0 6
											MODEL RESULTS
											Confusion Matrix:
Clean data - calibration											Class: TPR FPR TNR FNR N Err P F1
KNN (k=1)											ctrl 1.00000 0.00000 1.00000 0.00000 25 0.00000 1.00000 1.00000
		A priori assigned									d0 0.88235 0.05714 0.94286 0.11765 17 0.07692 0.88235 0.88235
		ctrl	do	d14							d14 0.80000 0.04762 0.95238 0.20000 10 0.07692 0.80000 0.80000
	N=	25	17	10	52
Predicted	ctrl	25	0	0							Confusion Table:
	do	0	15	2							Actual Class
	d14	0	2	8							ctrl d0 d14
% correct classification		100	88	80	92						Predicted as ctrl 25 0 0
											Predicted as d0 0 15 2
											Predicted as d14 0 2 8
											CV RESULTS
Clean data - CV											Confusion Matrix (CV):
KNN (k=1)											Class: TPR FPR TNR FNR N Err P F1
		A priori assigned									ctrl 1.00000 0.00000 1.00000 0.00000 25 0.00000 1.00000 1.00000
		ctrl	do	d14							d0 0.94118 0.02857 0.97143 0.05882 17 0.03846 0.94118 0.94118
	N=	25	17	10	52						d14 0.90000 0.02381 0.97619 0.10000 10 0.03846 0.90000 0.90000
Predicted	ctrl	25	0	0
	do	0	16	1							Confusion Table (CV):
	d14	0	1	9							Actual Class
% correct classification		100	94	90	96						ctrl d0 d14
											Predicted as ctrl 25 0 0
											Predicted as d0 0 16 1
											Predicted as d14 0 1 9
Clean data - prediction
KNN (k=1)											PREDICTION RESULTS
		A priori assigned									Confusion Matrix:
		ctrl	do	d14							Class: TPR FPR TNR FNR N Err P F1
	N=	10	8	8	26						ctrl 1.00000 0.12500 0.87500 0.00000 10 0.07692 0.83333 0.90909
Predicted	ctrl	10	0	2							d0 1.00000 0.00000 1.00000 0.00000 8 0.00000 1.00000 1.00000
	do	0	8	0							d14 0.75000 0.00000 1.00000 0.25000 8 0.07692 1.00000 0.85714
	d14	0	0	6
% correct classification		100	100	75	92						Confusion Table:
											Actual Class
											ctrl d0 d14
											Predicted as ctrl 10 0 2
											Predicted as d0 0 8 0
											Predicted as d14 0 0 6

## Sheet: Bd_4classes_22+23
Clean data - calibration													KNN	K=3	class=4
KNN (k=3)
		A priori assigned
		ctrl-d0	ctrl-d14	d0	d14
	N=	67	34	31	48	180
Predicted	ctrl-d0	61	3	3	0								Class: TPR FPR TNR FNR N Err P F1
	ctrl-d14	2	29	1	0								ctrl-d0 0.91045 0.05310 0.94690 0.08955 67 0.06667 0.91045 0.91045
	d0	4	1	27	1								ctrl-d14 0.85294 0.02055 0.97945 0.14706 34 0.04444 0.90625 0.87879
	d14	0	1	0	47								d0 0.87097 0.04027 0.95973 0.12903 31 0.05556 0.81818 0.84375
% correct classification		91	85	87	98	91							d14 0.97917 0.00758 0.99242 0.02083 48 0.01111 0.97917 0.97917
													Confusion Table:
													Actual Class
Clean data - CV													ctrl-d0 ctrl-d14 d0 d14
KNN (k=3)													Predicted as ctrl-d0 61 3 3 0
		A priori assigned											Predicted as ctrl-d14 2 29 1 0
		ctrl-d0	ctrl-d14	d0	d14								Predicted as d0 4 1 27 1
	N=	67	34	31	48	180							Predicted as d14 0 1 0 47
Predicted	ctrl-d0	61	3	2	0
	ctrl-d14	2	28	1	0								CV RESULTS
	d0	4	2	28	2								Confusion Matrix (CV):
	d14	0	1	0	46								Class: TPR FPR TNR FNR N Err P F1
% correct classification		91	82	90	96	91							ctrl-d0 0.91045 0.04425 0.95575 0.08955 67 0.06111 0.92424 0.91729
													ctrl-d14 0.82353 0.02055 0.97945 0.17647 34 0.05000 0.90323 0.86154
													d0 0.90323 0.05369 0.94631 0.09677 31 0.06111 0.77778 0.83582
													d14 0.95833 0.00758 0.99242 0.04167 48 0.01667 0.97872 0.96842
Clean data - pred 2023
KNN (k=3)													Confusion Table (CV):
		A priori assigned											Actual Class
		ctrl-d0	ctrl-d14	d0	d14								ctrl-d0 ctrl-d14 d0 d14
	N=	14	21	25	18	78							Predicted as ctrl-d0 61 3 2 0
Predicted	ctrl-d0	14	21	20	12								Predicted as ctrl-d14 2 28 1 0
	ctrl-d14	0	0	0	0								Predicted as d0 4 2 28 2
	d0	0	0	2	6								Predicted as d14 0 1 0 46
	d14	0	0	3	0
% correct classification		100	0	8	0	21
													PREDICTION RESULTS
													Confusion Matrix:
													Class: TPR FPR TNR FNR N Err P F1
													ctrl-d0 1.00000 0.82813 0.17188 0.00000 14 0.67949 0.20896 0.34568
													ctrl-d14 0.00000 0.00000 1.00000 1.00000 21 0.26923 NaN NaN
													d0 0.08000 0.11321 0.88679 0.92000 25 0.37179 0.25000 0.12121
													d14 0.00000 0.05000 0.95000 1.00000 18 0.26923 0.00000 NaN
													Confusion Table:
													Actual Class
													ctrl-d0 ctrl-d14 d0 d14
													Predicted as ctrl-d0 14 21 20 12
													Predicted as ctrl-d14 0 0 0 0
													Predicted as d0 0 0 2 6
													Predicted as d14 0 0 3 0
Clean data - calibration
KNN (k=1)
		A priori assigned
		ctrl-d0	ctrl-d14	d0	d14								KNN	K=1	class=4
	N=	67	34	31	48	180
Predicted	ctrl-d0	60	1	2	0								MODEL RESULTS
	ctrl-d14	5	31	1	0								Confusion Matrix:
	d0	2	1	28	2								Class: TPR FPR TNR FNR N Err P F1
	d14	0	1	0	46								ctrl-d0 0.89552 0.02655 0.97345 0.10448 67 0.05556 0.95238 0.92308
% correct classification		89.5522	91.1765	90.3226	95.8333	91.6667							ctrl-d14 0.91176 0.04110 0.95890 0.08824 34 0.05000 0.83784 0.87324
													d0 0.90323 0.03356 0.96644 0.09677 31 0.04444 0.84848 0.87500
													d14 0.95833 0.00758 0.99242 0.04167 48 0.01667 0.97872 0.96842
Clean data - CV													Confusion Table:
KNN (k=1)													Actual Class
		A priori assigned											ctrl-d0 ctrl-d14 d0 d14
		ctrl-d0	ctrl-d14	d0	d14								Predicted as ctrl-d0 60 1 2 0
	N=	67	34	31	48	180							Predicted as ctrl-d14 5 31 1 0
Predicted	ctrl-d0	61	1	2	0								Predicted as d0 2 1 28 2
	ctrl-d14	4	31	1	0								Predicted as d14 0 1 0 46
	d0	2	1	28	2
	d14	0	1	0	46								CV RESULTS
% correct classification		91.0448	91.1765	90.3226	95.8333	92.2222							Confusion Matrix (CV):
													Class: TPR FPR TNR FNR N Err P F1
													ctrl-d0 0.91045 0.02655 0.97345 0.08955 67 0.05000 0.95313 0.93130
													ctrl-d14 0.91176 0.03425 0.96575 0.08824 34 0.04444 0.86111 0.88571
Clean data - pred 2023													d0 0.90323 0.03356 0.96644 0.09677 31 0.04444 0.84848 0.87500
KNN (k=1)													d14 0.95833 0.00758 0.99242 0.04167 48 0.01667 0.97872 0.96842
		A priori assigned
		ctrl-d0	ctrl-d14	d0	d14								Confusion Table (CV):
	N=	14	21	25	18	78							Actual Class
Predicted	ctrl-d0	14	21	19	6								ctrl-d0 ctrl-d14 d0 d14
	ctrl-d14	0	0	0	0								Predicted as ctrl-d0 61 1 2 0
	d0	0	0	2	12								Predicted as ctrl-d14 4 31 1 0
	d14	0	0	4	0								Predicted as d0 2 1 28 2
% correct classification		100	0	8	0	20.5128							Predicted as d14 0 1 0 46
													PREDICTION RESULTS
													Confusion Matrix:
													Class: TPR FPR TNR FNR N Err P F1
													ctrl-d0 1.00000 0.71875 0.28125 0.00000 14 0.58974 0.23333 0.37838
													ctrl-d14 0.00000 0.00000 1.00000 1.00000 21 0.26923 NaN NaN
													d0 0.08000 0.22642 0.77358 0.92000 25 0.44872 0.14286 0.10256
													d14 0.00000 0.06667 0.93333 1.00000 18 0.28205 0.00000 NaN
													Confusion Table:
													Actual Class
													ctrl-d0 ctrl-d14 d0 d14
													Predicted as ctrl-d0 14 21 19 6
													Predicted as ctrl-d14 0 0 0 0
													Predicted as d0 0 0 2 12
													Predicted as d14 0 0 4 0

[truncated: 5 more sheets: Bd_3classes_22+23, Cc_4classes_2023, Cc_3classes_2023, Cc_4classes_22+23, Cc_3classes_22+23]
