# Supplementary material for: Application of an Electronic Nose for Early Detection of Tephritidae Infestation in Fruits
Source: Insects. 2026 Apr 16;17(4):429. doi: 10.3390/insects17040429 (PMC13116407; doi:10.3390/insects17040429)
Supplement: Supplementary file 1 [file insects-17-00429-s001.zip › S3 Confusion matrices for the orange fruits models.xlsx]

## Sheet: Abbreviations
	TPR: proportion of positive cases that were correctly identified (Sensitivity), = TP/(TP+FN)
	FPR: proportion of negatives cases that were incorrectly classified as positive, = FP/(FP+TN)
	TNR: proportion of negatives cases that were classified correctly (Specificity), = TN/(TN+FP)
	FNR: proportion of positive cases that were incorrectly classified as negative, = FN/(FN+TP)
	N: Number of samples belonging to each class
	Err: Misclassification error = proportion of samples which were incorrectly classified, = 1-accuracy, = (FP+FN)/(TP+TN+FP+FN)
	P: Precision, = TP/(TP+FP)
	F1: F1 Score, = 2*TP/(2*TP+FP+FN)

## Sheet: Washington_Bd_6classes
Clean data - calibration													MODEL RESULTS
KNN (k=3)													Confusion Matrix:
		A priori assigned											Class: TPR FPR TNR FNR N Err P F1
		ctrl-d0	ctrl-d1	ctrl-d8	d0	d1	d8						CTRL-d0 0.87879 0.19192 0.80808 0.12121 33 0.17424 0.60417 0.71605
	N=	33	20	19	26	14	20	132					CTRL-d1 0.75000 0.08929 0.91071 0.25000 20 0.11364 0.60000 0.66667
Predicted	ctrl-d0	29	1	7	1	1	9						CTRL-d8 0.47368 0.02655 0.97345 0.52632 19 0.09848 0.75000 0.58065
	ctrl-d1	1	15	2	0	5	2						d0 0.96154 0.01887 0.98113 0.03846 26 0.02273 0.92593 0.94340
	ctrl-d8	0	0	9	0	0	3						d1 0.28571 0.02542 0.97458 0.71429 14 0.09848 0.57143 0.38095
	d0	0	0	0	25	2	0						d8 0.30000 0.06250 0.93750 0.70000 20 0.15909 0.46154 0.36364
	d1	0	3	0	0	4	0
	d8	3	1	1	0	2	6						Confusion Table:
% correct classification		88	75	47	96	29	30	67					Actual Class
													CTRL-d0 CTRL-d1 CTRL-d8 d0 d1 d8
													Predicted as CTRL-d0 29 1 7 1 1 9
													Predicted as CTRL-d1 1 15 2 0 5 2
Clean data - CV													Predicted as CTRL-d8 0 0 9 0 0 3
KNN (k=3)													Predicted as d0 0 0 0 25 2 0
		A priori assigned											Predicted as d1 0 3 0 0 4 0
		ctrl-d0	ctrl-d1	ctrl-d8	d0	d1	d8						Predicted as d8 3 1 1 0 2 6
	N=	33	20	19	26	14	20	132
Predicted	ctrl-d0	29	0	3	1	1	7						CV RESULTS
	ctrl-d1	1	16	2	0	2	0						Confusion Matrix (CV):
	ctrl-d8	0	0	11	0	1	1						Class: TPR FPR TNR FNR N Err P F1
	d0	0	0	0	25	2	0						CTRL-d0 0.87879 0.12121 0.87879 0.12121 33 0.12121 0.70732 0.78378
	d1	0	2	0	0	6	0						CTRL-d1 0.80000 0.04464 0.95536 0.20000 20 0.06818 0.76190 0.78049
	d8	3	2	3	0	2	12						CTRL-d8 0.57895 0.01770 0.98230 0.42105 19 0.07576 0.84615 0.68750
% correct classification		88	80	58	96	43	60	75					d0 0.96154 0.01887 0.98113 0.03846 26 0.02273 0.92593 0.94340
													d1 0.42857 0.01695 0.98305 0.57143 14 0.07576 0.75000 0.54545
													d8 0.60000 0.08929 0.91071 0.40000 20 0.13636 0.54545 0.57143
Clean data - pred													Confusion Table (CV):
KNN (k=3)													Actual Class
		A priori assigned											CTRL-d0 CTRL-d1 CTRL-d8 d0 d1 d8
		ctrl-d0	ctrl-d1	ctrl-d8	d0	d1	d8						Predicted as CTRL-d0 29 0 3 1 1 7
	N=	12	14	9	12	7	8	62					Predicted as CTRL-d1 1 16 2 0 2 0
Predicted	ctrl-d0	10	2	1	0	1	3						Predicted as CTRL-d8 0 0 11 0 1 1
	ctrl-d1	2	10	1	1	1	0						Predicted as d0 0 0 0 25 2 0
	ctrl-d8	0	0	7	0	1	2						Predicted as d1 0 2 0 0 6 0
	d0	0	0	0	11	3	0						Predicted as d8 3 2 3 0 2 12
	d1	0	1	0	0	1	0
	d8	0	1	0	0	0	3
% correct classification		83	71	78	92	14	38	68					PREDICTION RESULTS
													Confusion Matrix:
													Class: TPR FPR TNR FNR N Err P F1
													CTRL-d0 0.83333 0.14000 0.86000 0.16667 12 0.14516 0.58824 0.68966
													CTRL-d1 0.71429 0.10417 0.89583 0.28571 14 0.14516 0.66667 0.68966
													CTRL-d8 0.77778 0.05660 0.94340 0.22222 9 0.08065 0.70000 0.73684
													d0 0.91667 0.06000 0.94000 0.08333 12 0.06452 0.78571 0.84615
													d1 0.14286 0.01818 0.98182 0.85714 7 0.11290 0.50000 0.22222
													d8 0.37500 0.01852 0.98148 0.62500 8 0.09677 0.75000 0.50000
													Confusion Table:
													Actual Class
													CTRL-d0 CTRL-d1 CTRL-d8 d0 d1 d8
													Predicted as CTRL-d0 10 2 1 0 1 3
													Predicted as CTRL-d1 2 10 1 1 1 0
													Predicted as CTRL-d8 0 0 7 0 1 2
													Predicted as d0 0 0 0 11 3 0
Clean data - calibration													Predicted as d1 0 1 0 0 1 0
KNN (k=1)													Predicted as d8 0 1 0 0 0 3
		A priori assigned
		ctrl-d0	ctrl-d1	ctrl-d8	d0	d1	d8
	N=	33	20	19	26	14	20	132					MODEL RESULTS
Predicted	ctrl-d0	31	0	4	1	1	3						Confusion Matrix:
	ctrl-d1	1	15	0	0	0	0						Class: TPR FPR TNR FNR N Err P F1
	ctrl-d8	0	1	12	0	1	1						CTRL-d0 0.93939 0.09091 0.90909 0.06061 33 0.08333 0.77500 0.84932
	d0	0	0	0	23	2	0						CTRL-d1 0.75000 0.00893 0.99107 0.25000 20 0.04545 0.93750 0.83333
	d1	0	2	0	2	8	1						CTRL-d8 0.63158 0.02655 0.97345 0.36842 19 0.07576 0.80000 0.70588
	d8	1	2	3	0	2	15						d0 0.88462 0.01887 0.98113 0.11538 26 0.03788 0.92000 0.90196
% correct classification		94	75	63	88	57	75	79					d1 0.57143 0.04237 0.95763 0.42857 14 0.08333 0.61538 0.59259
													d8 0.75000 0.07143 0.92857 0.25000 20 0.09848 0.65217 0.69767
													Confusion Table:
Clean data - CV													Actual Class
KNN (k=1)													CTRL-d0 CTRL-d1 CTRL-d8 d0 d1 d8
		A priori assigned											Predicted as CTRL-d0 31 0 4 1 1 3
		ctrl-d0	ctrl-d1	ctrl-d8	d0	d1	d8						Predicted as CTRL-d1 1 15 0 0 0 0
	N=	33	20	19	26	14	20	132					Predicted as CTRL-d8 0 1 12 0 1 1
Predicted	ctrl-d0	31	0	3	1	1	3						Predicted as d0 0 0 0 23 2 0
	ctrl-d1	1	15	1	0	0	0						Predicted as d1 0 2 0 2 8 1
	ctrl-d8	0	1	12	0	1	1						Predicted as d8 1 2 3 0 2 15
	d0	0	0	0	23	2	0
	d1	0	2	0	2	8	2						CV RESULTS
	d8	1	2	3	0	2	14						Confusion Matrix (CV):
% correct classification		94	75	63	88	57	70	78					Class: TPR FPR TNR FNR N Err P F1
													CTRL-d0 0.93939 0.08081 0.91919 0.06061 33 0.07576 0.79487 0.86111
													CTRL-d1 0.75000 0.01786 0.98214 0.25000 20 0.05303 0.88235 0.81081
													CTRL-d8 0.63158 0.02655 0.97345 0.36842 19 0.07576 0.80000 0.70588
Clean data - pred													d0 0.88462 0.01887 0.98113 0.11538 26 0.03788 0.92000 0.90196
KNN (k=1)													d1 0.57143 0.05085 0.94915 0.42857 14 0.09091 0.57143 0.57143
		A priori assigned											d8 0.70000 0.07143 0.92857 0.30000 20 0.10606 0.63636 0.66667
		ctrl-d0	ctrl-d1	ctrl-d8	d0	d1	d8
	N=	12	14	9	12	7	8	62					Confusion Table (CV):
Predicted	ctrl-d0	9	1	0	0	1	1						Actual Class
	ctrl-d1	2	11	0	0	1	1						CTRL-d0 CTRL-d1 CTRL-d8 d0 d1 d8
	ctrl-d8	0	1	7	0	0	0						Predicted as CTRL-d0 31 0 3 1 1 3
	d0	0	0	0	11	3	0						Predicted as CTRL-d1 1 15 1 0 0 0
	d1	0	0	0	1	2	0						Predicted as CTRL-d8 0 1 12 0 1 1
	d8	1	1	2	0	0	6						Predicted as d0 0 0 0 23 2 0
% correct classification		75	79	78	92	29	75	74					Predicted as d1 0 2 0 2 8 2
													Predicted as d8 1 2 3 0 2 14
													PREDICTION RESULTS
													Confusion Matrix:
													Class: TPR FPR TNR FNR N Err P F1
													CTRL-d0 0.75000 0.06000 0.94000 0.25000 12 0.09677 0.75000 0.75000
													CTRL-d1 0.78571 0.08333 0.91667 0.21429 14 0.11290 0.73333 0.75862
													CTRL-d8 0.77778 0.01887 0.98113 0.22222 9 0.04839 0.87500 0.82353
													d0 0.91667 0.06000 0.94000 0.08333 12 0.06452 0.78571 0.84615
													d1 0.28571 0.01818 0.98182 0.71429 7 0.09677 0.66667 0.40000
													d8 0.75000 0.07407 0.92593 0.25000 8 0.09677 0.60000 0.66667
													Confusion Table:
													Actual Class
													CTRL-d0 CTRL-d1 CTRL-d8 d0 d1 d8
													Predicted as CTRL-d0 9 1 0 0 1 1
													Predicted as CTRL-d1 2 11 0 0 1 1
													Predicted as CTRL-d8 0 1 7 0 0 0
													Predicted as d0 0 0 0 11 3 0
													Predicted as d1 0 0 0 1 2 0
													Predicted as d8 1 1 2 0 0 6

## Sheet: Washington_Bd_4classes
Clean data - calibration											MODEL RESULTS
KNN (k=3)											Confusion Matrix:
		A priori assigned									Class: TPR FPR TNR FNR N Err P F1
		d0	d1	d8	ctrl						d0 0.96154 0.01887 0.98113 0.03846 26 0.02273 0.92593 0.94340
	N=	26	14	20	72	132					d1 0.28571 0.07627 0.92373 0.71429 14 0.14394 0.30769 0.29630
Predicted	d0	25	2	0	0						d8 0.30000 0.06250 0.93750 0.70000 20 0.15909 0.46154 0.36364
	d1	0	4	4	5						ctrl 0.86111 0.28333 0.71667 0.13889 72 0.20455 0.78481 0.82119
	d8	0	2	6	5
	ctrl	1	6	10	62						Confusion Table:
% correct classification		96	29	30	86	73					Actual Class
											d0 d1 d8 ctrl
											Predicted as d0 25 2 0 0
											Predicted as d1 0 4 4 5
Clean data - CV											Predicted as d8 0 2 6 5
KNN (k=3)											Predicted as ctrl 1 6 10 62
		A priori assigned
		d0	d1	d8	ctrl						CV RESULTS
	N=	26	14	20	72	132					Confusion Matrix (CV):
Predicted	d0	25	2	0	0						Class: TPR FPR TNR FNR N Err P F1
	d1	0	4	0	2						d0 0.96154 0.01887 0.98113 0.03846 26 0.02273 0.92593 0.94340
	d8	0	2	12	8						d1 0.28571 0.01695 0.98305 0.71429 14 0.09091 0.66667 0.40000
	ctrl	1	6	8	62						d8 0.60000 0.08929 0.91071 0.40000 20 0.13636 0.54545 0.57143
% correct classification		96	29	60	86	78					ctrl 0.86111 0.25000 0.75000 0.13889 72 0.18939 0.80519 0.83221
											Confusion Table (CV):
											Actual Class
Clean data - pred											d0 d1 d8 ctrl
KNN (k=3)											Predicted as d0 25 2 0 0
		A priori assigned									Predicted as d1 0 4 0 2
		d0	d1	d8	ctrl						Predicted as d8 0 2 12 8
	N=	12	7	8	35	62					Predicted as ctrl 1 6 8 62
Predicted	d0	12	3	0	0
	d1	0	2	0	2
	d8	0	0	3	1						PREDICTION RESULTS
	ctrl	0	2	5	32						Confusion Matrix:
% correct classification		100	29	63	91	82					Class: TPR FPR TNR FNR N Err P F1
											d0 1.00000 0.06000 0.94000 0.00000 12 0.04839 0.80000 0.88889
											d1 0.28571 0.03636 0.96364 0.71429 7 0.11290 0.50000 0.36364
											d8 0.37500 0.01852 0.98148 0.62500 8 0.09677 0.75000 0.50000
											ctrl 0.91429 0.25926 0.74074 0.08571 35 0.16129 0.82051 0.86486
											Confusion Table:
											Actual Class
											d0 d1 d8 ctrl
											Predicted as d0 12 3 0 0
											Predicted as d1 0 2 0 2
											Predicted as d8 0 0 3 1
											Predicted as ctrl 0 2 5 32
Clean data - calibration
KNN (k=1)
		A priori assigned
		d0	d1	d8	ctrl
	N=	26	14	20	72	132
Predicted	d0	23	2	0	0
	d1	2	8	1	2
	d8	0	2	15	6
	ctrl	1	2	4	64
% correct classification		88.4615	57.1429	75	88.8889	83.3333
											MODEL RESULTS
											Confusion Matrix:
											Class: TPR FPR TNR FNR N Err P F1
Clean data - CV											d0 0.88462 0.01887 0.98113 0.11538 26 0.03788 0.92000 0.90196
KNN (k=1)											d1 0.57143 0.04237 0.95763 0.42857 14 0.08333 0.61538 0.59259
		A priori assigned									d8 0.75000 0.07143 0.92857 0.25000 20 0.09848 0.65217 0.69767
		d0	d1	d8	ctrl						ctrl 0.88889 0.11667 0.88333 0.11111 72 0.11364 0.90141 0.89510
	N=	26	14	20	72	132
Predicted	d0	23	2	0	0						Confusion Table:
	d1	2	8	2	2						Actual Class
	d8	0	2	14	6						d0 d1 d8 ctrl
	ctrl	1	2	4	64						Predicted as d0 23 2 0 0
% correct classification		88.4615	57.1429	70	88.8889	82.5758					Predicted as d1 2 8 1 2
											Predicted as d8 0 2 15 6
											Predicted as ctrl 1 2 4 64
Clean data - pred											CV RESULTS
KNN (k=1)											Confusion Matrix (CV):
		A priori assigned									Class: TPR FPR TNR FNR N Err P F1
		d0	d1	d8	ctrl						d0 0.88462 0.01887 0.98113 0.11538 26 0.03788 0.92000 0.90196
	N=	12	7	8	35	62					d1 0.57143 0.05085 0.94915 0.42857 14 0.09091 0.57143 0.57143
Predicted	d0	11	3	0	0						d8 0.70000 0.07143 0.92857 0.30000 20 0.10606 0.63636 0.66667
	d1	1	2	0	0						ctrl 0.88889 0.11667 0.88333 0.11111 72 0.11364 0.90141 0.89510
	d8	0	0	6	4
	ctrl	0	2	2	31						Confusion Table (CV):
% correct classification		91.6667	28.5714	75	88.5714	80.6452					Actual Class
											d0 d1 d8 ctrl
											Predicted as d0 23 2 0 0
											Predicted as d1 2 8 2 2
											Predicted as d8 0 2 14 6
											Predicted as ctrl 1 2 4 64
											PREDICTION RESULTS
											Confusion Matrix:
											Class: TPR FPR TNR FNR N Err P F1
											d0 0.91667 0.06000 0.94000 0.08333 12 0.06452 0.78571 0.84615
											d1 0.28571 0.01818 0.98182 0.71429 7 0.09677 0.66667 0.40000
											d8 0.75000 0.07407 0.92593 0.25000 8 0.09677 0.60000 0.66667
											ctrl 0.88571 0.14815 0.85185 0.11429 35 0.12903 0.88571 0.88571
											Confusion Table:
											Actual Class
											d0 d1 d8 ctrl
											Predicted as d0 11 3 0 0
											Predicted as d1 1 2 0 0
											Predicted as d8 0 0 6 4
											Predicted as ctrl 0 2 2 31

## Sheet: Washington_Bz_6classes
Clean data - calibration
KNN (k=3)												MODEL RESULTS
		A priori assigned										Confusion Matrix:
		ctrl-d0	ctrl-d1	ctrl-d8	d0	d1	d8					Class: TPR FPR TNR FNR N Err P F1
	N=	26	22	19	20	18	17	122				CTRL-d0 0.88462 0.17708 0.82292 0.11538 26 0.16393 0.57500 0.69697
Predicted	ctrl-d0	23	4	3	0	4	6					CTRL-d1 0.68182 0.11000 0.89000 0.31818 22 0.14754 0.57692 0.62500
	ctrl-d1	2	15	0	2	4	3					CTRL-d8 0.84211 0.03883 0.96117 0.15789 19 0.05738 0.80000 0.82051
	ctrl-d8	1	1	16	0	0	2					d0 0.80000 0.03922 0.96078 0.20000 20 0.06557 0.80000 0.80000
	d0	0	0	0	16	3	1					d1 0.38889 0.04808 0.95192 0.61111 18 0.13115 0.58333 0.46667
	d1	0	2	0	2	7	1					d8 0.23529 0.00000 1.00000 0.76471 17 0.10656 1.00000 0.38095
	d8	0	0	0	0	0	4
% correct classification		88	68	84	80	39	24	66				Confusion Table:
												Actual Class
												CTRL-d0 CTRL-d1 CTRL-d8 d0 d1 d8
												Predicted as CTRL-d0 23 4 3 0 4 6
Clean data - CV												Predicted as CTRL-d1 2 15 0 2 4 3
KNN (k=3)												Predicted as CTRL-d8 1 1 16 0 0 2
		A priori assigned										Predicted as d0 0 0 0 16 3 1
		ctrl-d0	ctrl-d1	ctrl-d8	d0	d1	d8					Predicted as d1 0 2 0 2 7 1
	N=	26	22	19	20	18	17	122				Predicted as d8 0 0 0 0 0 4
Predicted	ctrl-d0	22	1	1	1	2	4
	ctrl-d1	1	13	0	2	3	2					CV RESULTS
	ctrl-d8	0	1	18	0	0	2					Confusion Matrix (CV):
	d0	0	0	0	15	4	1					Class: TPR FPR TNR FNR N Err P F1
	d1	0	5	0	2	7	1					CTRL-d0 0.84615 0.09375 0.90625 0.15385 26 0.10656 0.70968 0.77193
	d8	3	2	0	0	2	7					CTRL-d1 0.59091 0.08000 0.92000 0.40909 22 0.13934 0.61905 0.60465
% correct classification		85	59	95	75	39	41	67				CTRL-d8 0.94737 0.02913 0.97087 0.05263 19 0.03279 0.85714 0.90000
												d0 0.75000 0.04902 0.95098 0.25000 20 0.08197 0.75000 0.75000
												d1 0.38889 0.07692 0.92308 0.61111 18 0.15574 0.46667 0.42424
												d8 0.41176 0.06667 0.93333 0.58824 17 0.13934 0.50000 0.45161
Clean data - pred
KNN (k=3)												Confusion Table (CV):
		A priori assigned										Actual Class
		ctrl-d0	ctrl-d1	ctrl-d8	d0	d1	d8					CTRL-d0 CTRL-d1 CTRL-d8 d0 d1 d8
	N=	12	10	9	13	10	7	61				Predicted as CTRL-d0 22 1 1 1 2 4
Predicted	ctrl-d0	10	1	1	0	1	3					Predicted as CTRL-d1 1 13 0 2 3 2
	ctrl-d1	1	5	2	4	5	0					Predicted as CTRL-d8 0 1 18 0 0 2
	ctrl-d8	0	2	6	0	0	0					Predicted as d0 0 0 0 15 4 1
	d0	1	1	0	8	0	0					Predicted as d1 0 5 0 2 7 1
	d1	0	0	0	1	4	0					Predicted as d8 3 2 0 0 2 7
	d8	0	1	0	0	0	4
% correct classification		83	50	67	62	40	57	61
												PREDICTION RESULTS
												Confusion Matrix:
												Class: TPR FPR TNR FNR N Err P F1
												CTRL-d0 0.83333 0.12245 0.87755 0.16667 12 0.13115 0.62500 0.71429
												CTRL-d1 0.50000 0.23529 0.76471 0.50000 10 0.27869 0.29412 0.37037
												CTRL-d8 0.66667 0.03846 0.96154 0.33333 9 0.08197 0.75000 0.70588
												d0 0.61538 0.04167 0.95833 0.38462 13 0.11475 0.80000 0.69565
												d1 0.40000 0.01961 0.98039 0.60000 10 0.11475 0.80000 0.53333
												d8 0.57143 0.01852 0.98148 0.42857 7 0.06557 0.80000 0.66667
												Confusion Table:
												Actual Class
												CTRL-d0 CTRL-d1 CTRL-d8 d0 d1 d8
												Predicted as CTRL-d0 10 1 1 0 1 3
												Predicted as CTRL-d1 1 5 2 4 5 0
												Predicted as CTRL-d8 0 2 6 0 0 0
Clean data - calibration												Predicted as d0 1 1 0 8 0 0
KNN (k=1)												Predicted as d1 0 0 0 1 4 0
		A priori assigned										Predicted as d8 0 1 0 0 0 4
		ctrl-d0	ctrl-d1	ctrl-d8	d0	d1	d8
	N=	26	22	19	20	18	17	122
Predicted	ctrl-d0	24	0	1	0	0	1
	ctrl-d1	0	16	0	1	3	3					MODEL RESULTS
	ctrl-d8	0	2	18	0	0	1					Confusion Matrix:
	d0	1	0	0	16	2	1					Class: TPR FPR TNR FNR N Err P F1
	d1	0	2	0	3	11	1					CTRL-d0 0.92308 0.02083 0.97917 0.07692 26 0.03279 0.92308 0.92308
	d8	1	2	0	0	2	10					CTRL-d1 0.72727 0.07000 0.93000 0.27273 22 0.10656 0.69565 0.71111
% correct classification		92	73	95	80	61	59	78				CTRL-d8 0.94737 0.02913 0.97087 0.05263 19 0.03279 0.85714 0.90000
												d0 0.80000 0.03922 0.96078 0.20000 20 0.06557 0.80000 0.80000
												d1 0.61111 0.05769 0.94231 0.38889 18 0.10656 0.64706 0.62857
												d8 0.58824 0.04762 0.95238 0.41176 17 0.09836 0.66667 0.62500
Clean data - CV
KNN (k=1)												Confusion Table:
		A priori assigned										Actual Class
		ctrl-d0	ctrl-d1	ctrl-d8	d0	d1	d8					CTRL-d0 CTRL-d1 CTRL-d8 d0 d1 d8
	N=	26	22	19	20	18	17	122				Predicted as CTRL-d0 24 0 1 0 0 1
Predicted	ctrl-d0	24	0	1	0	2	1					Predicted as CTRL-d1 0 16 0 1 3 3
	ctrl-d1	0	13	0	1	3	3					Predicted as CTRL-d8 0 2 18 0 0 1
	ctrl-d8	0	2	18	0	0	1					Predicted as d0 1 0 0 16 2 1
	d0	1	0	0	16	4	1					Predicted as d1 0 2 0 3 11 1
	d1	0	5	0	3	7	1					Predicted as d8 1 2 0 0 2 10
	d8	1	2	0	0	2	10
% correct classification		92	59	95	80	39	59	72				CV RESULTS
												Confusion Matrix (CV):
												Class: TPR FPR TNR FNR N Err P F1
												CTRL-d0 0.92308 0.04167 0.95833 0.07692 26 0.04918 0.85714 0.88889
Clean data - pred												CTRL-d1 0.59091 0.07000 0.93000 0.40909 22 0.13115 0.65000 0.61905
KNN (k=1)												CTRL-d8 0.94737 0.02913 0.97087 0.05263 19 0.03279 0.85714 0.90000
		A priori assigned										d0 0.80000 0.05882 0.94118 0.20000 20 0.08197 0.72727 0.76190
		ctrl-d0	ctrl-d1	ctrl-d8	d0	d1	d8					d1 0.38889 0.08654 0.91346 0.61111 18 0.16393 0.43750 0.41176
	N=	12	10	9	13	10	7	61				d8 0.58824 0.04762 0.95238 0.41176 17 0.09836 0.66667 0.62500
Predicted	ctrl-d0	9	0	1	1	1	3
	ctrl-d1	2	7	2	1	2	0					Confusion Table (CV):
	ctrl-d8	0	1	5	0	0	0					Actual Class
	d0	1	1	0	11	0	0					CTRL-d0 CTRL-d1 CTRL-d8 d0 d1 d8
	d1	0	0	0	0	5	1					Predicted as CTRL-d0 24 0 1 0 2 1
	d8	0	1	1	0	2	3					Predicted as CTRL-d1 0 13 0 1 3 3
% correct classification		75	70	56	85	50	43	66				Predicted as CTRL-d8 0 2 18 0 0 1
												Predicted as d0 1 0 0 16 4 1
												Predicted as d1 0 5 0 3 7 1
												Predicted as d8 1 2 0 0 2 10
												PREDICTION RESULTS
												Confusion Matrix:
												Class: TPR FPR TNR FNR N Err P F1
												CTRL-d0 0.75000 0.12245 0.87755 0.25000 12 0.14754 0.60000 0.66667
												CTRL-d1 0.70000 0.13725 0.86275 0.30000 10 0.16393 0.50000 0.58333
												CTRL-d8 0.55556 0.01923 0.98077 0.44444 9 0.08197 0.83333 0.66667
												d0 0.84615 0.04167 0.95833 0.15385 13 0.06557 0.84615 0.84615
												d1 0.50000 0.01961 0.98039 0.50000 10 0.09836 0.83333 0.62500
												d8 0.42857 0.07407 0.92593 0.57143 7 0.13115 0.42857 0.42857
												Confusion Table:
												Actual Class
												CTRL-d0 CTRL-d1 CTRL-d8 d0 d1 d8
												Predicted as CTRL-d0 9 0 1 1 1 3
												Predicted as CTRL-d1 2 7 2 1 2 0
												Predicted as CTRL-d8 0 1 5 0 0 0
												Predicted as d0 1 1 0 11 0 0
												Predicted as d1 0 0 0 0 5 1
												Predicted as d8 0 1 1 0 2 3

## Sheet: Washington_Bz_4classes
Clean data - calibration											MODEL RESULTS
KNN (k=3)											Confusion Matrix:
		A priori assigned									Class: TPR FPR TNR FNR N Err P F1
		ctrl	d0	d1	d8						d0 0.85000 0.04902 0.95098 0.15000 20 0.06557 0.77273 0.80952
	N=	20	18	17	67	122					d1 0.50000 0.08654 0.91346 0.50000 18 0.14754 0.50000 0.50000
Predicted	ctrl	17	4	1	0						d8 0.23529 0.00000 1.00000 0.76471 17 0.10656 1.00000 0.38095
	d0	2	9	3	4						ctrl 0.94030 0.27273 0.72727 0.05970 67 0.15574 0.80769 0.86897
	d1	0	0	4	0
	d8	1	5	9	63						Confusion Table:
% correct classification		85	50	24	94	76					Actual Class
											d0 d1 d8 ctrl
											Predicted as d0 17 4 1 0
											Predicted as d1 2 9 3 4
Clean data - CV											Predicted as d8 0 0 4 0
KNN (k=3)											Predicted as ctrl 1 5 9 63
		A priori assigned
		ctrl	d0	d1	d8						CV RESULTS
	N=	20	18	17	67	122					Confusion Matrix (CV):
Predicted	ctrl	16	3	1	0						Class: TPR FPR TNR FNR N Err P F1
	d0	2	8	1	4						d0 0.80000 0.03922 0.96078 0.20000 20 0.06557 0.80000 0.80000
	d1	0	1	6	1						d1 0.44444 0.06731 0.93269 0.55556 18 0.13934 0.53333 0.48485
	d8	2	6	9	62						d8 0.35294 0.01905 0.98095 0.64706 17 0.10656 0.75000 0.48000
% correct classification		80	44	35	93	75					ctrl 0.92537 0.30909 0.69091 0.07463 67 0.18033 0.78481 0.84932
											Confusion Table (CV):
											Actual Class
Clean data - pred											d0 d1 d8 ctrl
KNN (k=3)											Predicted as d0 16 3 1 0
		A priori assigned									Predicted as d1 2 8 1 4
		ctrl	d0	d1	d8						Predicted as d8 0 1 6 1
	N=	13	10	7	31	61					Predicted as ctrl 2 6 9 62
Predicted	ctrl	10	0	0	2
	d0	1	5	0	1
	d1	0	0	4	1						PREDICTION RESULTS
	d8	2	5	3	27						Confusion Matrix:
% correct classification		77	50	57	87	75					Class: TPR FPR TNR FNR N Err P F1
											d0 0.76923 0.04167 0.95833 0.23077 13 0.08197 0.83333 0.80000
											d1 0.50000 0.03922 0.96078 0.50000 10 0.11475 0.71429 0.58824
											d8 0.57143 0.01852 0.98148 0.42857 7 0.06557 0.80000 0.66667
											ctrl 0.87097 0.33333 0.66667 0.12903 31 0.22951 0.72973 0.79412
											Confusion Table:
											Actual Class
											d0 d1 d8 ctrl
											Predicted as d0 10 0 0 2
											Predicted as d1 1 5 0 1
											Predicted as d8 0 0 4 1
											Predicted as ctrl 2 5 3 27
Clean data - calibration
KNN (k=1)
		A priori assigned
		ctrl	d0	d1	d8
	N=	20	18	17	67	122
Predicted	ctrl	16	2	1	1
	d0	3	11	1	2						MODEL RESULTS
	d1	0	2	10	3						Confusion Matrix:
	d8	1	3	5	61						Class: TPR FPR TNR FNR N Err P F1
% correct classification		80	61.1111	58.8235	91.0448	80.3279					d0 0.80000 0.03922 0.96078 0.20000 20 0.06557 0.80000 0.80000
											d1 0.61111 0.05769 0.94231 0.38889 18 0.10656 0.64706 0.62857
											d8 0.58824 0.04762 0.95238 0.41176 17 0.09836 0.66667 0.62500
											ctrl 0.91045 0.16364 0.83636 0.08955 67 0.12295 0.87143 0.89051
Clean data - CV
KNN (k=1)											Confusion Table:
		A priori assigned									Actual Class
		ctrl	d0	d1	d8						d0 d1 d8 ctrl
	N=	20	18	17	67	122					Predicted as d0 16 2 1 1
Predicted	ctrl	16	2	1	1						Predicted as d1 3 11 1 2
	d0	2	12	1	2						Predicted as d8 0 2 10 3
	d1	0	1	10	3						Predicted as ctrl 1 3 5 61
	d8	2	3	5	61
% correct classification		80	66.6667	58.8235	91.0448	81.1475					CV RESULTS
											Confusion Matrix (CV):
											Class: TPR FPR TNR FNR N Err P F1
											d0 0.80000 0.03922 0.96078 0.20000 20 0.06557 0.80000 0.80000
Clean data - pred											d1 0.66667 0.04808 0.95192 0.33333 18 0.09016 0.70588 0.68571
KNN (k=1)											d8 0.58824 0.03810 0.96190 0.41176 17 0.09016 0.71429 0.64516
		A priori assigned									ctrl 0.91045 0.18182 0.81818 0.08955 67 0.13115 0.85915 0.88406
		ctrl	d0	d1	d8
	N=	13	10	7	31	61					Confusion Table (CV):
Predicted	ctrl	11	0	0	2						Actual Class
	d0	0	5	1	0						d0 d1 d8 ctrl
	d1	0	2	3	2						Predicted as d0 16 2 1 1
	d8	2	3	3	27						Predicted as d1 2 12 1 2
% correct classification		84.6154	50	42.8571	87.0968	75.4098					Predicted as d8 0 1 10 3
											Predicted as ctrl 2 3 5 61
											PREDICTION RESULTS
											Confusion Matrix:
											Class: TPR FPR TNR FNR N Err P F1
											d0 0.84615 0.04167 0.95833 0.15385 13 0.06557 0.84615 0.84615
											d1 0.50000 0.01961 0.98039 0.50000 10 0.09836 0.83333 0.62500
											d8 0.42857 0.07407 0.92593 0.57143 7 0.13115 0.42857 0.42857
											ctrl 0.87097 0.26667 0.73333 0.12903 31 0.19672 0.77143 0.81818
											Confusion Table:
											Actual Class
											d0 d1 d8 ctrl
											Predicted as d0 11 0 0 2
											Predicted as d1 0 5 1 0
											Predicted as d8 0 2 3 2
											Predicted as ctrl 2 3 3 27

## Sheet: Washington_Cc_6classes 
Clean data - calibration												MODEL RESULTS
KNN (k=3)												Confusion Matrix:
		A priori assigned										Class: TPR FPR TNR FNR N Err P F1
		ctrl-d0	ctrl-d1	ctrl-d8	d0	d1	d8					CTRL-d0 0.76190 0.04255 0.95745 0.23810 21 0.07826 0.80000 0.78049
	N=	21	20	21	23	14	16	115				CTRL-d1 0.80000 0.05263 0.94737 0.20000 20 0.07826 0.76190 0.78049
Predicted	ctrl-d0	16	0	1	1	1	1					CTRL-d8 0.66667 0.09574 0.90426 0.33333 21 0.13913 0.60870 0.63636
	ctrl-d1	1	16	2	0	0	2					d0 0.86957 0.06522 0.93478 0.13043 23 0.07826 0.76923 0.81633
	ctrl-d8	2	3	14	1	0	3					d1 0.42857 0.03960 0.96040 0.57143 14 0.10435 0.60000 0.50000
	d0	1	0	0	20	5	0					d8 0.50000 0.07071 0.92929 0.50000 16 0.13043 0.53333 0.51613
	d1	1	0	0	1	6	2
	d8	0	1	4	0	2	8					Confusion Table:
% correct classification		76	80	67	87	43	50	70				Actual Class
												CTRL-d0 CTRL-d1 CTRL-d8 d0 d1 d8
												Predicted as CTRL-d0 16 0 1 1 1 1
												Predicted as CTRL-d1 1 16 2 0 0 2
Clean data - CV												Predicted as CTRL-d8 2 3 14 1 0 3
KNN (k=3)												Predicted as d0 1 0 0 20 5 0
		A priori assigned										Predicted as d1 1 0 0 1 6 2
		ctrl-d0	ctrl-d1	ctrl-d8	d0	d1	d8					Predicted as d8 0 1 4 0 2 8
	N=	21	20	21	23	14	16	115
Predicted	ctrl-d0	15	0	1	1	0	1					CV RESULTS
	ctrl-d1	1	16	1	0	0	2					Confusion Matrix (CV):
	ctrl-d8	2	3	13	0	0	2					Class: TPR FPR TNR FNR N Err P F1
	d0	1	0	0	21	5	0					CTRL-d0 0.71429 0.03191 0.96809 0.28571 21 0.07826 0.83333 0.76923
	d1	1	0	0	1	7	3					CTRL-d1 0.80000 0.04211 0.95789 0.20000 20 0.06957 0.80000 0.80000
	d8	1	1	6	0	2	8					CTRL-d8 0.61905 0.07447 0.92553 0.38095 21 0.13043 0.65000 0.63415
% correct classification		71	80	62	91	50	50	70				d0 0.91304 0.06522 0.93478 0.08696 23 0.06957 0.77778 0.84000
												d1 0.50000 0.04950 0.95050 0.50000 14 0.10435 0.58333 0.53846
												d8 0.50000 0.10101 0.89899 0.50000 16 0.15652 0.44444 0.47059
Clean data - pred												Confusion Table (CV):
KNN (k=3)												Actual Class
		A priori assigned										CTRL-d0 CTRL-d1 CTRL-d8 d0 d1 d8
		ctrl-d0	ctrl-d1	ctrl-d8	d0	d1	d8					Predicted as CTRL-d0 15 0 1 1 0 1
	N=	12	12	10	9	8	8	59				Predicted as CTRL-d1 1 16 1 0 0 2
Predicted	ctrl-d0	6	0	0	2	0	1					Predicted as CTRL-d8 2 3 13 0 0 2
	ctrl-d1	3	11	5	0	0	1					Predicted as d0 1 0 0 21 5 0
	ctrl-d8	0	1	4	0	0	2					Predicted as d1 1 0 0 1 7 3
	d0	1	0	0	7	3	0					Predicted as d8 1 1 6 0 2 8
	d1	0	0	1	0	3	2
	d8	2	0	0	0	2	2
% correct classification		50	92	40	78	38	25	56				PREDICTION RESULTS
												Confusion Matrix:
												Class: TPR FPR TNR FNR N Err P F1										Confusion Table:
												CTRL-d0 0.50000 0.06383 0.93617 0.50000 12 0.15254 0.66667 0.57143										Actual Class
												CTRL-d1 0.91667 0.19149 0.80851 0.08333 12 0.16949 0.55000 0.68750										CTRL-d0 CTRL-d1 CTRL-d8 d0 d1 d8
												CTRL-d8 0.40000 0.06122 0.93878 0.60000 10 0.15254 0.57143 0.47059										Predicted as CTRL-d0 6 0 0 2 0 1
												d0 0.77778 0.08000 0.92000 0.22222 9 0.10169 0.63636 0.70000										Predicted as CTRL-d1 3 11 5 0 0 1
												d1 0.37500 0.05882 0.94118 0.62500 8 0.13559 0.50000 0.42857										Predicted as CTRL-d8 0 1 4 0 0 2
												d8 0.25000 0.07843 0.92157 0.75000 8 0.16949 0.33333 0.28571										Predicted as d0 1 0 0 7 3 0
																						Predicted as d1 0 0 1 0 3 2
																						Predicted as d8 2 0 0 0 2 2
Clean data - calibration												MODEL RESULTS
KNN (k=1)												Confusion Matrix:
		A priori assigned										Class: TPR FPR TNR FNR N Err P F1
		ctrl-d0	ctrl-d1	ctrl-d8	d0	d1	d8					CTRL-d0 0.76190 0.04255 0.95745 0.23810 21 0.07826 0.80000 0.78049
	N=	21	20	21	23	14	16	115				CTRL-d1 0.80000 0.05263 0.94737 0.20000 20 0.07826 0.76190 0.78049
Predicted	ctrl-d0	16	0	1	1	1	1					CTRL-d8 0.66667 0.09574 0.90426 0.33333 21 0.13913 0.60870 0.63636
	ctrl-d1	1	16	2	0	0	2					d0 0.86957 0.06522 0.93478 0.13043 23 0.07826 0.76923 0.81633
	ctrl-d8	2	3	14	1	0	3					d1 0.42857 0.03960 0.96040 0.57143 14 0.10435 0.60000 0.50000
	d0	1	0	0	20	5	0					d8 0.50000 0.07071 0.92929 0.50000 16 0.13043 0.53333 0.51613
	d1	1	0	0	1	6	2
	d8	0	1	4	0	2	8					Confusion Table:
% correct classification		76.1905	80	66.6667	86.9565	42.8571	50	69.5652				Actual Class
												CTRL-d0 CTRL-d1 CTRL-d8 d0 d1 d8
												Predicted as CTRL-d0 16 0 1 1 1 1
												Predicted as CTRL-d1 1 16 2 0 0 2
Clean data - CV												Predicted as CTRL-d8 2 3 14 1 0 3
KNN (k=1)												Predicted as d0 1 0 0 20 5 0
		A priori assigned										Predicted as d1 1 0 0 1 6 2
		ctrl-d0	ctrl-d1	ctrl-d8	d0	d1	d8					Predicted as d8 0 1 4 0 2 8
	N=	21	20	21	23	14	16	115
Predicted	ctrl-d0	15	0	1	1	0	1					CV RESULTS
	ctrl-d1	1	16	1	0	0	2					Confusion Matrix (CV):
	ctrl-d8	2	3	13	0	0	2					Class: TPR FPR TNR FNR N Err P F1
	d0	1	0	0	21	5	0					CTRL-d0 0.71429 0.03191 0.96809 0.28571 21 0.07826 0.83333 0.76923
	d1	1	0	0	1	7	3					CTRL-d1 0.80000 0.04211 0.95789 0.20000 20 0.06957 0.80000 0.80000
	d8	1	1	6	0	2	8					CTRL-d8 0.61905 0.07447 0.92553 0.38095 21 0.13043 0.65000 0.63415
% correct classification		71.4286	80	61.9048	91.3043	50	50	69.5652				d0 0.91304 0.06522 0.93478 0.08696 23 0.06957 0.77778 0.84000
												d1 0.50000 0.04950 0.95050 0.50000 14 0.10435 0.58333 0.53846
												d8 0.50000 0.10101 0.89899 0.50000 16 0.15652 0.44444 0.47059
Clean data - pred												Confusion Table (CV):
KNN (k=1)												Actual Class
		A priori assigned										CTRL-d0 CTRL-d1 CTRL-d8 d0 d1 d8
		ctrl-d0	ctrl-d1	ctrl-d8	d0	d1	d8					Predicted as CTRL-d0 15 0 1 1 0 1
	N=	12	12	10	9	8	8	59				Predicted as CTRL-d1 1 16 1 0 0 2
Predicted	ctrl-d0	6	0	0	2	0	1					Predicted as CTRL-d8 2 3 13 0 0 2
	ctrl-d1	3	11	5	0	0	1					Predicted as d0 1 0 0 21 5 0
	ctrl-d8	0	1	4	0	0	2					Predicted as d1 1 0 0 1 7 3
	d0	1	0	0	7	3	0					Predicted as d8 1 1 6 0 2 8
	d1	0	0	1	0	3	2
	d8	2	0	0	0	2	2
% correct classification		50	91.6667	40	77.7778	37.5	25	55.9322				PREDICTION RESULTS
												Confusion Matrix:
												Class: TPR FPR TNR FNR N Err P F1
												CTRL-d0 0.50000 0.06383 0.93617 0.50000 12 0.15254 0.66667 0.57143
												CTRL-d1 0.91667 0.19149 0.80851 0.08333 12 0.16949 0.55000 0.68750
												CTRL-d8 0.40000 0.06122 0.93878 0.60000 10 0.15254 0.57143 0.47059
												d0 0.77778 0.08000 0.92000 0.22222 9 0.10169 0.63636 0.70000
												d1 0.37500 0.05882 0.94118 0.62500 8 0.13559 0.50000 0.42857
												d8 0.25000 0.07843 0.92157 0.75000 8 0.16949 0.33333 0.28571
												Confusion Table:
												Actual Class
												CTRL-d0 CTRL-d1 CTRL-d8 d0 d1 d8
												Predicted as CTRL-d0 6 0 0 2 0 1
												Predicted as CTRL-d1 3 11 5 0 0 1
												Predicted as CTRL-d8 0 1 4 0 0 2
												Predicted as d0 1 0 0 7 3 0
												Predicted as d1 0 0 1 0 3 2
												Predicted as d8 2 0 0 0 2 2

## Sheet: Washington_Cc_4classes
Clean data - calibration										MODEL RESULTS
KNN (k=3)										Confusion Matrix:
		A priori assigned								Class: TPR FPR TNR FNR N Err P F1
		d0	d1	d8	ctrl					d0 0.95652 0.07609 0.92391 0.04348 23 0.06957 0.75862 0.84615
	N=	23	14	16	62	115				d1 0.42857 0.04950 0.95050 0.57143 14 0.11304 0.54545 0.48000
Predicted	d0	22	6	0	1					d8 0.50000 0.07071 0.92929 0.50000 16 0.13043 0.53333 0.51613
	d1	1	6	3	1					ctrl 0.88710 0.09434 0.90566 0.11290 62 0.10435 0.91667 0.90164
	d8	0	2	8	5
	ctrl	0	0	5	55					Confusion Table:
% correct classification		96	43	50	89	79				Actual Class
										d0 d1 d8 ctrl
										Predicted as d0 22 6 0 1
										Predicted as d1 1 6 3 1
Clean data - CV										Predicted as d8 0 2 8 5
KNN (k=3)										Predicted as ctrl 0 0 5 55
		A priori assigned
		d0	d1	d8	ctrl					CV RESULTS
	N=	23	14	16	62	115				Confusion Matrix (CV):
Predicted	d0	21	5	0	1					Class: TPR FPR TNR FNR N Err P F1
	d1	1	7	3	1					d0 0.91304 0.06522 0.93478 0.08696 23 0.06957 0.77778 0.84000
	d8	0	2	8	7					d1 0.50000 0.04950 0.95050 0.50000 14 0.10435 0.58333 0.53846
	ctrl	1	0	5	53					d8 0.50000 0.09091 0.90909 0.50000 16 0.14783 0.47059 0.48485
% correct classification		91	50	50	85	77				ctrl 0.85484 0.11321 0.88679 0.14516 62 0.13043 0.89831 0.87603
										Confusion Table (CV):
										Actual Class
Clean data - pred										d0 d1 d8 ctrl
KNN (k=3)										Predicted as d0 21 5 0 1
		A priori assigned								Predicted as d1 1 7 3 1
		d0	d1	d8	ctrl					Predicted as d8 0 2 8 7
	N=	9	8	8	34	59				Predicted as ctrl 1 0 5 53
Predicted	d0	7	3	1	2
	d1	1	3	2	1
	d8	0	2	2	2					PREDICTION RESULTS
	ctrl	1	0	3	29					Confusion Matrix:
% correct classification		78	38	25	85	69				Class: TPR FPR TNR FNR N Err P F1
										d0 0.77778 0.12000 0.88000 0.22222 9 0.13559 0.53846 0.63636
										d1 0.37500 0.07843 0.92157 0.62500 8 0.15254 0.42857 0.40000
										d8 0.25000 0.07843 0.92157 0.75000 8 0.16949 0.33333 0.28571
										ctrl 0.85294 0.16000 0.84000 0.14706 34 0.15254 0.87879 0.86567
										Confusion Table:
										Actual Class
										d0 d1 d8 ctrl
										Predicted as d0 7 3 1 2
										Predicted as d1 1 3 2 1
										Predicted as d8 0 2 2 2
										Predicted as ctrl 1 0 3 29
Clean data - calibration
KNN (k=1)										MODEL RESULTS
		A priori assigned								Confusion Matrix:
		d0	d1	d8	ctrl					Class: TPR FPR TNR FNR N Err P F1
	N=	23	14	16	62	115				d0 0.91304 0.04348 0.95652 0.08696 23 0.05217 0.84000 0.87500
Predicted	d0	21	3	0	1					d1 0.71429 0.03960 0.96040 0.28571 14 0.06957 0.71429 0.71429
	d1	2	10	1	1					d8 0.81250 0.04040 0.95960 0.18750 16 0.06087 0.76471 0.78788
	d8	0	1	13	3					ctrl 0.91935 0.03774 0.96226 0.08065 62 0.06087 0.96610 0.94215
	ctrl	0	0	2	57
% correct classification		91	71	81	92	88				Confusion Table:
										Actual Class
										d0 d1 d8 ctrl
										Predicted as d0 21 3 0 1
Clean data - CV										Predicted as d1 2 10 1 1
KNN (k=1)										Predicted as d8 0 1 13 3
		A priori assigned								Predicted as ctrl 0 0 2 57
		d0	d1	d8	ctrl
	N=	23	14	16	62	115				CV RESULTS
Predicted	d0	22	3	0	1					Confusion Matrix (CV):
	d1	1	10	1	1					Class: TPR FPR TNR FNR N Err P F1
	d8	0	1	13	5					d0 0.95652 0.04348 0.95652 0.04348 23 0.04348 0.84615 0.89796
	ctrl	0	0	2	55					d1 0.71429 0.02970 0.97030 0.28571 14 0.06087 0.76923 0.74074
% correct classification		96	71	81	89	87				d8 0.81250 0.06061 0.93939 0.18750 16 0.07826 0.68421 0.74286
										ctrl 0.88710 0.03774 0.96226 0.11290 62 0.07826 0.96491 0.92437
										Confusion Table (CV):
Clean data - pred										Actual Class
KNN (k=1)										d0 d1 d8 ctrl
		A priori assigned								Predicted as d0 22 3 0 1
		d0	d1	d8	ctrl					Predicted as d1 1 10 1 1
	N=	9	8	8	34	59				Predicted as d8 0 1 13 5
Predicted	d0	7	2	0	1					Predicted as ctrl 0 0 2 55
	d1	1	5	3	1
	d8	0	1	3	3
	ctrl	1	0	2	29					PREDICTION RESULTS
% correct classification		78	63	38	85	75				Confusion Matrix:
										Class: TPR FPR TNR FNR N Err P F1
										d0 0.77778 0.06000 0.94000 0.22222 9 0.08475 0.70000 0.73684
										d1 0.62500 0.09804 0.90196 0.37500 8 0.13559 0.50000 0.55556
										d8 0.37500 0.07843 0.92157 0.62500 8 0.15254 0.42857 0.40000
										ctrl 0.85294 0.12000 0.88000 0.14706 34 0.13559 0.90625 0.87879
										Confusion Table:
										Actual Class
										d0 d1 d8 ctrl
										Predicted as d0 7 2 0 1
										Predicted as d1 1 5 3 1
										Predicted as d8 0 1 3 3
										Predicted as ctrl 1 0 2 29

## Sheet: Valencia_Bd_6classes
															MODEL RESULTS
Clean data - calibration															Confusion Matrix:
KNN (k=3)															Class: TPR FPR TNR FNR N Err P F1
		A priori assigned													cont-d0 0.89474 0.03614 0.96386 0.10526 38 0.04902 0.85000 0.87179
		d0	d1	d8	ctrl-d1	ctrl-d8	ctrl-d0								cont-d1 0.96552 0.06857 0.93143 0.03448 29 0.06373 0.70000 0.81159
	N=	38	29	25	50	33	29	204							cont-d8 0.64000 0.01676 0.98324 0.36000 25 0.05882 0.84211 0.72727
Predicted	d0	34	0	2	2	1	1								crtl-d1 0.86000 0.01948 0.98052 0.14000 50 0.04902 0.93478 0.89583
	d1	1	28	4	3	1	3								crtrl-d8 0.84848 0.04678 0.95322 0.15152 33 0.06373 0.77778 0.81159
	d8	2	0	16	0	1	0								ctrl - d0 0.75862 0.00571 0.99429 0.24138 29 0.03922 0.95652 0.84615
	ctrl-d1	0	0	0	43	1	2
	ctrl-d8	1	1	3	2	28	1								Confusion Table:
	ctrl-d0	0	0	0	0	1	22								Actual Class
% correct classification		89	97	64	86	85	76	84							cont-d0 cont-d1 cont-d8 crtl-d1 crtrl-d8 ctrl *6
															Predicted as cont-d0 34 0 2 2 1 1
															Predicted as cont-d1 1 28 4 3 1 3
															Predicted as cont-d8 2 0 16 0 1 0
Clean data - CV															Predicted as crtl-d1 0 0 0 43 1 2
KNN (k=3)															Predicted as crtrl-d8 1 1 3 2 28 1
		A priori assigned													Predicted as ctrl - d0 0 0 0 0 1 22
		d0	d1	d8	ctrl-d1	ctrl-d8	ctrl-d0								Key:
	N=	38	29	25	50	33	29	204							ctrl *6 = ctrl - d0
Predicted	d0	34	0	1	0	0	0
	d1	1	28	2	2	1	1								CV RESULTS
	d8	2	0	19	0	1	0								Confusion Matrix (CV):
	ctrl-d1	1	0	0	45	1	1								Class: TPR FPR TNR FNR N Err P F1
	ctrl-d8	0	1	3	2	29	2								cont-d0 0.89474 0.00602 0.99398 0.10526 38 0.02451 0.97143 0.93151
	ctrl-d0	0	0	0	1	1	25								cont-d1 0.96552 0.04000 0.96000 0.03448 29 0.03922 0.80000 0.87500
% correct classification		89	97	76	90	88	86	88							cont-d8 0.76000 0.01676 0.98324 0.24000 25 0.04412 0.86364 0.80851
															crtl-d1 0.90000 0.01948 0.98052 0.10000 50 0.03922 0.93750 0.91837
															crtrl-d8 0.87879 0.04678 0.95322 0.12121 33 0.05882 0.78378 0.82857
															ctrl - d0 0.86207 0.01143 0.98857 0.13793 29 0.02941 0.92593 0.89286
															Confusion Table (CV):
															Actual Class
															cont-d0 cont-d1 cont-d8 crtl-d1 crtrl-d8 ctrl *6
															Predicted as cont-d0 34 0 1 0 0 0
															Predicted as cont-d1 1 28 2 2 1 1
															Predicted as cont-d8 2 0 19 0 1 0
															Predicted as crtl-d1 1 0 0 45 1 1
															Predicted as crtrl-d8 0 1 3 2 29 2
															Predicted as ctrl - d0 0 0 0 1 1 25
															Key:
															ctrl *6 = ctrl - d0
															Confusion Table:
Clean data - calibration															Actual Class
KNN (k=1)															cont-d0 cont-d1 cont-d8 crtl-d1 crtrl-d8 ctrl *6
		A priori assigned													Predicted as cont-d0 36 0 1 0 0 0
		d0	d1	d8	ctrl-d1	ctrl-d8	ctrl-d0								Predicted as cont-d1 1 28 0 2 2 1
	N=	38	29	25	50	33	29	204							Predicted as cont-d8 0 0 23 0 1 0
Predicted	d0	36	0	1	0	0	0								Predicted as crtl-d1 0 0 0 44 1 2
	d1	1	28	0	2	2	1								Predicted as crtrl-d8 1 1 1 1 27 2
	d8	0	0	23	0	1	0								Predicted as ctrl - d0 0 0 0 3 2 24
	ctrl-d1	0	0	0	44	1	2								Key:
	ctrl-d8	1	1	1	1	27	2								ctrl *6 = ctrl - d0
	ctrl-d0	0	0	0	3	2	24
% correct classification		95	97	92	88	82	83	89							CV RESULTS
															Confusion Matrix (CV):
															Class: TPR FPR TNR FNR N Err P F1
															cont-d0 0.94737 0.00602 0.99398 0.05263 38 0.01471 0.97297 0.96000
Clean data - CV															cont-d1 0.96552 0.02857 0.97143 0.03448 29 0.02941 0.84848 0.90323
KNN (k=1)															cont-d8 0.92000 0.00559 0.99441 0.08000 25 0.01471 0.95833 0.93878
		A priori assigned													crtl-d1 0.90000 0.01299 0.98701 0.10000 50 0.03431 0.95745 0.92784
		d0	d1	d8	ctrl-d1	ctrl-d8	ctrl-d0								crtrl-d8 0.87879 0.03509 0.96491 0.12121 33 0.04902 0.82857 0.85294
	N=	38	29	25	50	33	29	204							ctrl - d0 0.82759 0.02286 0.97714 0.17241 29 0.04412 0.85714 0.84211
Predicted	d0	36	0	1	0	0	0
	d1	1	28	0	2	1	1								Confusion Table (CV):
	d8	0	0	23	0	1	0								Actual Class
	ctrl-d1	0	0	0	45	0	2								cont-d0 cont-d1 cont-d8 crtl-d1 crtrl-d8 ctrl *6
	ctrl-d8	1	1	1	1	29	2								Predicted as cont-d0 36 0 1 0 0 0
	ctrl-d0	0	0	0	2	2	24								Predicted as cont-d1 1 28 0 2 1 1
% correct classification		95	97	92	90	88	83	91							Predicted as cont-d8 0 0 23 0 1 0
															Predicted as crtl-d1 0 0 0 45 0 2
															Predicted as crtrl-d8 1 1 1 1 29 2
															Predicted as ctrl - d0 0 0 0 2 2 24
															Key:
															ctrl *6 = ctrl - d0
														MODEL RESULTS
														Confusion Matrix:
														Class: TPR FPR TNR FNR N Err P F1
														cont-d0 0.80000 0.06364 0.93636 0.20000 25 0.08889 0.74074 0.76923
														cont-d1 0.77778 0.10256 0.89744 0.22222 18 0.11852 0.53846 0.63636
														cont-d8 0.71429 0.04386 0.95614 0.28571 21 0.08148 0.75000 0.73171
														crtl-d1 0.75000 0.05825 0.94175 0.25000 32 0.10370 0.80000 0.77419
														crtrl-d8 0.66667 0.03604 0.96396 0.33333 24 0.08889 0.80000 0.72727
														ctrl - d0 0.66667 0.01667 0.98333 0.33333 15 0.05185 0.83333 0.74074
														Confusion Table:
Clean data - calibration														Actual Class
KNN (k=1)														cont-d0 cont-d1 cont-d8 crtl-d1 crtrl-d8 ctrl *6
		A priori assigned												Predicted as cont-d0 20 0 2 4 1 0
		d0	d1	d8	ctrl-d1	ctrl-d8	ctrl-d0							Predicted as cont-d1 1 14 2 3 3 3
	N=	25	18	21	32	24	15	135						Predicted as cont-d8 1 2 15 0 1 1
Predicted	d0	20	0	2	4	1	0							Predicted as crtl-d1 3 0 0 24 2 1
	d1	1	14	2	3	3	3							Predicted as crtrl-d8 0 2 2 0 16 0
	d8	1	2	15	0	1	1							Predicted as ctrl - d0 0 0 0 1 1 10
	ctrl-d1	3	0	0	24	2	1							Key:
	ctrl-d8	0	2	2	0	16	0							ctrl *6 = ctrl - d0
	ctrl-d0	0	0	0	1	1	10
% correct classification		80	78	71	75	67	67	73						CV RESULTS
														Confusion Matrix (CV):
														Class: TPR FPR TNR FNR N Err P F1
														cont-d0 0.68000 0.03636 0.96364 0.32000 25 0.08889 0.80952 0.73913
Clean data - CV														cont-d1 0.77778 0.05128 0.94872 0.22222 18 0.07407 0.70000 0.73684
KNN (k=1)														cont-d8 0.76190 0.04386 0.95614 0.23810 21 0.07407 0.76190 0.76190
		A priori assigned												crtl-d1 0.87500 0.06796 0.93204 0.12500 32 0.08148 0.80000 0.83582
		d0	d1	d8	ctrl-d1	ctrl-d8	ctrl-d0							crtrl-d8 0.79167 0.05405 0.94595 0.20833 24 0.08148 0.76000 0.77551
	N=	25	18	21	32	24	15	135						ctrl - d0 0.66667 0.02500 0.97500 0.33333 15 0.05926 0.76923 0.71429
Predicted	d0	17	0	2	2	0	0
	d1	1	14	1	1	1	2							Confusion Table (CV):
	d8	2	2	16	0	1	0							Actual Class
	ctrl-d1	4	0	0	28	2	1							cont-d0 cont-d1 cont-d8 crtl-d1 crtrl-d8 ctrl *6
	ctrl-d8	0	2	2	0	19	2							Predicted as cont-d0 17 0 2 2 0 0
	ctrl-d0	1	0	0	1	1	10							Predicted as cont-d1 1 14 1 1 1 2
% correct classification		68	78	76	88	79	67	77						Predicted as cont-d8 2 2 16 0 1 0
														Predicted as crtl-d1 4 0 0 28 2 1
														Predicted as crtrl-d8 0 2 2 0 19 2
														Predicted as ctrl - d0 1 0 0 1 1 10
Clean data - pred														Key:
KNN (k=1)														ctrl *6 = ctrl - d0
		A priori assigned
		d0	d1	d8	ctrl-d1	ctrl-d8	ctrl-d0
	N=	13	11	4	18	9	14	69						PREDICTION RESULTS
Predicted	d0	13	0	2	1	0	4							Confusion Matrix:
	d1	0	8	0	2	0	4							Class: TPR FPR TNR FNR N Err P F1
	d8	0	0	1	0	1	0							cont-d0 1.00000 0.12500 0.87500 0.00000 13 0.10145 0.65000 0.78788
	ctrl-d1	0	1	0	15	3	3							cont-d1 0.72727 0.10345 0.89655 0.27273 11 0.13043 0.57143 0.64000
	ctrl-d8	0	2	1	0	5	0							cont-d8 0.25000 0.01538 0.98462 0.75000 4 0.05797 0.50000 0.33333
	ctrl-d0	0	0	0	0	0	3							crtl-d1 0.83333 0.13725 0.86275 0.16667 18 0.14493 0.68182 0.75000
% correct classification		100	73	25	83	56	21	65						crtrl-d8 0.55556 0.05000 0.95000 0.44444 9 0.10145 0.62500 0.58824
														ctrl - d0 0.21429 0.00000 1.00000 0.78571 14 0.15942 1.00000 0.35294
														Confusion Table:
														Actual Class
														cont-d0 cont-d1 cont-d8 crtl-d1 crtrl-d8 ctrl *6
														Predicted as cont-d0 13 0 2 1 0 4
														Predicted as cont-d1 0 8 0 2 0 4
														Predicted as cont-d8 0 0 1 0 1 0
														Predicted as crtl-d1 0 1 0 15 3 3
														Predicted as crtrl-d8 0 2 1 0 5 0
														Predicted as ctrl - d0 0 0 0 0 0 3
														Key:
														ctrl *6 = ctrl - d0
													MODEL RESULTS
													Confusion Matrix:
Clean data - calibration													Class: TPR FPR TNR FNR N Err P F1
KNN (k=3)													cont-d0 0.80000 0.06364 0.93636 0.20000 25 0.08889 0.74074 0.76923
		A priori assigned											cont-d1 0.77778 0.10256 0.89744 0.22222 18 0.11852 0.53846 0.63636
		d0	d1	d8	ctrl-d1	ctrl-d8	ctrl-d0						cont-d8 0.71429 0.04386 0.95614 0.28571 21 0.08148 0.75000 0.73171
	N=	25	18	21	32	24	15	135					crtl-d1 0.75000 0.05825 0.94175 0.25000 32 0.10370 0.80000 0.77419
Predicted	d0	20	0	2	4	1	0						crtrl-d8 0.66667 0.03604 0.96396 0.33333 24 0.08889 0.80000 0.72727
	d1	1	14	2	3	3	3						ctrl - d0 0.66667 0.01667 0.98333 0.33333 15 0.05185 0.83333 0.74074
	d8	1	2	15	0	1	1
	ctrl-d1	3	0	0	24	2	1						Confusion Table:
	ctrl-d8	0	2	2	0	16	0						Actual Class
	ctrl-d0	0	0	0	1	1	10						cont-d0 cont-d1 cont-d8 crtl-d1 crtrl-d8 ctrl *6
% correct classification		80	78	71	75	67	67	73					Predicted as cont-d0 20 0 2 4 1 0
													Predicted as cont-d1 1 14 2 3 3 3
													Predicted as cont-d8 1 2 15 0 1 1
													Predicted as crtl-d1 3 0 0 24 2 1
Clean data - CV													Predicted as crtrl-d8 0 2 2 0 16 0
KNN (k=3)													Predicted as ctrl - d0 0 0 0 1 1 10
		A priori assigned											Key:
		d0	d1	d8	ctrl-d1	ctrl-d8	ctrl-d0						ctrl *6 = ctrl - d0
	N=	25	18	21	32	24	15	135
Predicted	d0	17	0	2	2	0	0						CV RESULTS
	d1	1	14	1	1	1	2						Confusion Matrix (CV):
	d8	2	2	16	0	1	0						Class: TPR FPR TNR FNR N Err P F1
	ctrl-d1	4	0	0	28	2	1						cont-d0 0.68000 0.03636 0.96364 0.32000 25 0.08889 0.80952 0.73913
	ctrl-d8	0	2	2	0	19	2						cont-d1 0.77778 0.05128 0.94872 0.22222 18 0.07407 0.70000 0.73684
	ctrl-d0	1	0	0	1	1	10						cont-d8 0.76190 0.04386 0.95614 0.23810 21 0.07407 0.76190 0.76190
% correct classification		68	78	76	88	79	67	77					crtl-d1 0.87500 0.06796 0.93204 0.12500 32 0.08148 0.80000 0.83582
													crtrl-d8 0.79167 0.05405 0.94595 0.20833 24 0.08148 0.76000 0.77551
													ctrl - d0 0.66667 0.02500 0.97500 0.33333 15 0.05926 0.76923 0.71429
Clean data - pred													Confusion Table (CV):
KNN (k=3)													Actual Class
		A priori assigned											cont-d0 cont-d1 cont-d8 crtl-d1 crtrl-d8 ctrl *6
		d0	d1	d8	ctrl-d1	ctrl-d8	ctrl-d0						Predicted as cont-d0 17 0 2 2 0 0
	N=	13	11	4	18	9	14	69					Predicted as cont-d1 1 14 1 1 1 2
Predicted	d0	13	0	2	1	0	4						Predicted as cont-d8 2 2 16 0 1 0
	d1	0	8	0	2	0	4						Predicted as crtl-d1 4 0 0 28 2 1
	d8	0	0	1	0	1	0						Predicted as crtrl-d8 0 2 2 0 19 2
	ctrl-d1	0	1	0	15	3	3						Predicted as ctrl - d0 1 0 0 1 1 10
	ctrl-d8	0	2	1	0	5	0						Key:
	ctrl-d0	0	0	0	0	0	3						ctrl *6 = ctrl - d0
% correct classification		100	73	25	83	56	21	65
													PREDICTION RESULTS
													Confusion Matrix:
													Class: TPR FPR TNR FNR N Err P F1
													cont-d0 1.00000 0.12500 0.87500 0.00000 13 0.10145 0.65000 0.78788
													cont-d1 0.72727 0.10345 0.89655 0.27273 11 0.13043 0.57143 0.64000
													cont-d8 0.25000 0.01538 0.98462 0.75000 4 0.05797 0.50000 0.33333
													crtl-d1 0.83333 0.13725 0.86275 0.16667 18 0.14493 0.68182 0.75000
													crtrl-d8 0.55556 0.05000 0.95000 0.44444 9 0.10145 0.62500 0.58824
													ctrl - d0 0.21429 0.00000 1.00000 0.78571 14 0.15942 1.00000 0.35294
													Confusion Table:
													Actual Class
													cont-d0 cont-d1 cont-d8 crtl-d1 crtrl-d8 ctrl *6
													Predicted as cont-d0 13 0 2 1 0 4
													Predicted as cont-d1 0 8 0 2 0 4
													Predicted as cont-d8 0 0 1 0 1 0
													Predicted as crtl-d1 0 1 0 15 3 3
													Predicted as crtrl-d8 0 2 1 0 5 0
													Predicted as ctrl - d0 0 0 0 0 0 3
													Key:
													ctrl *6 = ctrl - d0

## Sheet: Valencia_Bd_4classes
													MODEL RESULTS
all data for calibration													Confusion Matrix:
Clean data - calibration													Class: TPR FPR TNR FNR N Err P F1
KNN (k=3)													cont-d0 0.89474 0.02410 0.97590 0.10526 38 0.03922 0.89474 0.89474
		A priori assigned											cont-d1 0.93103 0.04571 0.95429 0.06897 29 0.04902 0.77143 0.84375
		d0	d1	d8	ctrl								cont-d8 0.64000 0.01676 0.98324 0.36000 25 0.05882 0.84211 0.72727
	N=	38	29	25	112	204							ctrl 0.94643 0.06522 0.93478 0.05357 112 0.05882 0.94643 0.94643
Predicted	d0	34	0	2	2
	d1	1	27	4	3								Confusion Table:
	d8	2	0	16	1								Actual Class
	ctrl	1	2	3	106								cont-d0 cont-d1 cont-d8 ctrl
% correct classification		89	93	64	95	90							Predicted as cont-d0 34 0 2 2
													Predicted as cont-d1 1 27 4 3
													Predicted as cont-d8 2 0 16 1
													Predicted as ctrl 1 2 3 106
Clean data - CV
KNN (k=3)													CV RESULTS
		A priori assigned											Confusion Matrix (CV):
		d0	d1	d8	ctrl								Class: TPR FPR TNR FNR N Err P F1
	N=	38	29	25	112	204							cont-d0 0.89474 0.00602 0.99398 0.10526 38 0.02451 0.97143 0.93151
Predicted	d0	34	0	1	0								cont-d1 0.93103 0.03429 0.96571 0.06897 29 0.03922 0.81818 0.87097
	d1	1	27	2	3								cont-d8 0.76000 0.01676 0.98324 0.24000 25 0.04412 0.86364 0.80851
	d8	2	0	19	1								ctrl 0.96429 0.06522 0.93478 0.03571 112 0.04902 0.94737 0.95575
	ctrl	1	2	3	108
% correct classification		89	93	76	96	92							Confusion Table (CV):
													Actual Class
													cont-d0 cont-d1 cont-d8 ctrl
													Predicted as cont-d0 34 0 1 0
													Predicted as cont-d1 1 27 2 3
													Predicted as cont-d8 2 0 19 1
Clean data - calibration													Predicted as ctrl 1 2 3 108
KNN (k=1)
		A priori assigned
		d0	d1	d8	ctrl
	N=	38	29	25	112	204
Predicted	d0	36	0	1	0								MODEL RESULTS
	d1	1	28	0	5								Confusion Matrix:
	d8	0	0	23	1								Class: TPR FPR TNR FNR N Err P F1
	ctrl	1	1	1	106								cont-d0 0.94737 0.00602 0.99398 0.05263 38 0.01471 0.97297 0.96000
% correct classification		95	97	92	95	95							cont-d1 0.96552 0.03429 0.96571 0.03448 29 0.03431 0.82353 0.88889
													cont-d8 0.92000 0.00559 0.99441 0.08000 25 0.01471 0.95833 0.93878
													ctrl 0.94643 0.03261 0.96739 0.05357 112 0.04412 0.97248 0.95928
Clean data - CV													Confusion Table:
KNN (k=1)													Actual Class
		A priori assigned											cont-d0 cont-d1 cont-d8 ctrl
		d0	d1	d8	ctrl								Predicted as cont-d0 36 0 1 0
	N=	38	29	25	112	204							Predicted as cont-d1 1 28 0 5
Predicted	d0	36	0	1	0								Predicted as cont-d8 0 0 23 1
	d1	1	28	0	5								Predicted as ctrl 1 1 1 106
	d8	0	0	23	1
	ctrl	1	1	1	106								CV RESULTS
% correct classification		95	97	92	95	95							Confusion Matrix (CV):
													Class: TPR FPR TNR FNR N Err P F1
													cont-d0 0.94737 0.00602 0.99398 0.05263 38 0.01471 0.97297 0.96000
													cont-d1 0.96552 0.02857 0.97143 0.03448 29 0.02941 0.84848 0.90323
													cont-d8 0.92000 0.00559 0.99441 0.08000 25 0.01471 0.95833 0.93878
													ctrl 0.95536 0.03261 0.96739 0.04464 112 0.03922 0.97273 0.96396
													Confusion Table (CV):
													Actual Class
													cont-d0 cont-d1 cont-d8 ctrl
													Predicted as cont-d0 36 0 1 0
													Predicted as cont-d1 1 28 0 4
													Predicted as cont-d8 0 0 23 1
													Predicted as ctrl 1 1 1 107
												MODEL RESULTS
Clean data - calibration												Confusion Matrix:
KNN (k=3)												Class: TPR FPR TNR FNR N Err P F1
		A priori assigned										cont-d0 0.83333 0.02857 0.97143 0.16667 30 0.05926 0.89286 0.86207
		d0	d1	d8	ctrl							cont-d1 0.75000 0.04202 0.95798 0.25000 16 0.06667 0.70588 0.72727
	N=	30	16	14	75	135						cont-d8 0.64286 0.02479 0.97521 0.35714 14 0.05926 0.75000 0.69231
Predicted	d0	25	0	1	2							ctrl 0.89333 0.18333 0.81667 0.10667 75 0.14074 0.85897 0.87582
	d1	1	12	1	3
	d8	0	0	9	3							Confusion Table:
	ctrl	4	4	3	67							Actual Class
% correct classification		83.3333	75	64.2857	89.3333	83.7037						cont-d0 cont-d1 cont-d8 ctrl
												Predicted as cont-d0 25 0 1 2
												Predicted as cont-d1 1 12 1 3
												Predicted as cont-d8 0 0 9 3
Clean data - CV												Predicted as ctrl 4 4 3 67
KNN (k=3)
		A priori assigned										CV RESULTS
		d0	d1	d8	ctrl							Confusion Matrix (CV):
	N=	30	16	14	75	135						Class: TPR FPR TNR FNR N Err P F1
Predicted	d0	25	0	1	0							cont-d0 0.83333 0.00952 0.99048 0.16667 30 0.04444 0.96154 0.89286
	d1	2	12	1	4							cont-d1 0.75000 0.05882 0.94118 0.25000 16 0.08148 0.63158 0.68571
	d8	2	0	9	3							cont-d8 0.64286 0.04132 0.95868 0.35714 14 0.07407 0.64286 0.64286
	ctrl	1	4	3	68							ctrl 0.90667 0.13333 0.86667 0.09333 75 0.11111 0.89474 0.90066
% correct classification		83.3333	75	64.2857	90.6667	84.4444
												Confusion Table (CV):
												Actual Class
												cont-d0 cont-d1 cont-d8 ctrl
Clean data - pred												Predicted as cont-d0 25 0 1 0
KNN (k=3)												Predicted as cont-d1 2 12 1 4
		A priori assigned										Predicted as cont-d8 2 0 9 3
		d0	d1	d8	ctrl			Good model - not for d8				Predicted as ctrl 1 4 3 68
	N=	8	13	11	37	69
Predicted	d0	8	0	1	1
	d1	0	8	3	2							PREDICTION RESULTS
	d8	0	0	5	0							Confusion Matrix:
	ctrl	0	5	2	34							Class: TPR FPR TNR FNR N Err P F1
% correct classification		100	61.5385	45.4545	91.8919	79.7101						cont-d0 1.00000 0.03279 0.96721 0.00000 8 0.02899 0.80000 0.88889
												cont-d1 0.61538 0.08929 0.91071 0.38462 13 0.14493 0.61538 0.61538
												cont-d8 0.45455 0.00000 1.00000 0.54545 11 0.08696 1.00000 0.62500
												ctrl 0.91892 0.21875 0.78125 0.08108 37 0.14493 0.82927 0.87179
												Confusion Table:
												Actual Class
												cont-d0 cont-d1 cont-d8 ctrl
												Predicted as cont-d0 8 0 1 1
												Predicted as cont-d1 0 8 3 2
												Predicted as cont-d8 0 0 5 0
												Predicted as ctrl 0 5 2 34
												MODEL RESULTS
												Confusion Matrix:
												Class: TPR FPR TNR FNR N Err P F1
												cont-d0 0.83333 0.02857 0.97143 0.16667 30 0.05926 0.89286 0.86207
Clean data - calibration												cont-d1 0.75000 0.04202 0.95798 0.25000 16 0.06667 0.70588 0.72727
KNN (k=1)												cont-d8 0.64286 0.02479 0.97521 0.35714 14 0.05926 0.75000 0.69231
		A priori assigned										ctrl 0.89333 0.18333 0.81667 0.10667 75 0.14074 0.85897 0.87582
		d0	d1	d8	ctrl
	N=	30	16	14	75	135						Confusion Table:
Predicted	d0	25	0	1	2							Actual Class
	d1	1	12	1	3							cont-d0 cont-d1 cont-d8 ctrl
	d8	0	0	9	3							Predicted as cont-d0 25 0 1 2
	ctrl	4	4	3	67							Predicted as cont-d1 1 12 1 3
% correct classification		83.3333	75	64.2857	89.3333	83.7037						Predicted as cont-d8 0 0 9 3
												Predicted as ctrl 4 4 3 67
												CV RESULTS
Clean data - CV												Confusion Matrix (CV):
KNN (k=1)												Class: TPR FPR TNR FNR N Err P F1
		A priori assigned										cont-d0 0.83333 0.00952 0.99048 0.16667 30 0.04444 0.96154 0.89286
		d0	d1	d8	ctrl							cont-d1 0.75000 0.05882 0.94118 0.25000 16 0.08148 0.63158 0.68571
	N=	30	16	14	75	135						cont-d8 0.64286 0.04132 0.95868 0.35714 14 0.07407 0.64286 0.64286
Predicted	d0	25	0	1	0							ctrl 0.90667 0.13333 0.86667 0.09333 75 0.11111 0.89474 0.90066
	d1	2	12	1	4
	d8	2	0	9	3							Confusion Table (CV):
	ctrl	1	4	3	68							Actual Class
% correct classification		83.3333	75	64.2857	90.6667	84.4444						cont-d0 cont-d1 cont-d8 ctrl
												Predicted as cont-d0 25 0 1 0
												Predicted as cont-d1 2 12 1 4
												Predicted as cont-d8 2 0 9 3
Clean data - pred												Predicted as ctrl 1 4 3 68
KNN (k=1)
		A priori assigned						Good model
		d0	d1	d8	ctrl							PREDICTION RESULTS
	N=	8	13	11	37	69						Confusion Matrix:
Predicted	d0	8	0	1	1							Class: TPR FPR TNR FNR N Err P F1
	d1	0	8	3	2							cont-d0 1.00000 0.03279 0.96721 0.00000 8 0.02899 0.80000 0.88889
	d8	0	0	5	0							cont-d1 0.61538 0.08929 0.91071 0.38462 13 0.14493 0.61538 0.61538
	ctrl	0	5	2	34							cont-d8 0.45455 0.00000 1.00000 0.54545 11 0.08696 1.00000 0.62500
% correct classification		100	61.5385	45.4545	91.8919	79.7101						ctrl 0.91892 0.21875 0.78125 0.08108 37 0.14493 0.82927 0.87179
												Confusion Table:
												Actual Class
												cont-d0 cont-d1 cont-d8 ctrl
												Predicted as cont-d0 8 0 1 1
												Predicted as cont-d1 0 8 3 2
												Predicted as cont-d8 0 0 5 0
												Predicted as ctrl 0 5 2 34
												<html><font color="#000099">See Help menu for content information

## Sheet: Valencia_Bz_6classes 
												MODEL RESULTS
Clean data - calibration												Confusion Matrix:
KNN (k=3)												Class: TPR FPR TNR FNR N Err P F1
		A priori assigned										cont-d0 0.69697 0.13953 0.86047 0.30303 33 0.16585 0.48936 0.57500
		d0	d1	d8	ctrl-d1	ctrl-d8	ctrl-d0					cont-d1 0.41379 0.06250 0.93750 0.58621 29 0.13659 0.52174 0.46154
	N=	33	29	34	42	35	32	205				cont-d8 0.67647 0.08187 0.91813 0.32353 34 0.12195 0.62162 0.64789
Predicted	d0	23	10	5	4	0	5					crtl-d1 0.83333 0.03067 0.96933 0.16667 42 0.05854 0.87500 0.85366
	d1	3	12	3	2	3	0					crtrl-d8 0.80000 0.05882 0.94118 0.20000 35 0.08293 0.73684 0.76712
	d8	2	4	23	1	4	3					ctrl - d0 0.59375 0.00578 0.99422 0.40625 32 0.06829 0.95000 0.73077
	ctrl-d1	2	1	0	35	0	2
	ctrl-d8	2	2	3	0	28	3					Confusion Table:
	ctrl-d0	1	0	0	0	0	19					Actual Class
% correct classification		70	41	68	83	80	59	68				cont-d0 cont-d1 cont-d8 crtl-d1 crtrl-d8 ctrl *6
												Predicted as cont-d0 23 10 5 4 0 5
												Predicted as cont-d1 3 12 3 2 3 0
												Predicted as cont-d8 2 4 23 1 4 3
Clean data - CV												Predicted as crtl-d1 2 1 0 35 0 2
KNN (k=3)												Predicted as crtrl-d8 2 2 3 0 28 3
		A priori assigned										Predicted as ctrl - d0 1 0 0 0 0 19
		d0	d1	d8	ctrl-d1	ctrl-d8	ctrl-d0					Key:
	N=	33	29	34	42	35	32	205				ctrl *6 = ctrl - d0
Predicted	d0	17	4	2	2	0	2
	d1	8	17	3	2	0	0					CV RESULTS
	d8	2	4	27	1	2	3					Confusion Matrix (CV):
	ctrl-d1	3	1	0	36	0	1					Class: TPR FPR TNR FNR N Err P F1
	ctrl-d8	1	3	2	1	33	3					cont-d0 0.51515 0.05814 0.94186 0.48485 33 0.12683 0.62963 0.56667
	ctrl-d0	2	0	0	0	0	23					cont-d1 0.58621 0.07386 0.92614 0.41379 29 0.12195 0.56667 0.57627
% correct classification		52	59	79	86	94	72	75				cont-d8 0.79412 0.07018 0.92982 0.20588 34 0.09268 0.69231 0.73973
												crtl-d1 0.85714 0.03067 0.96933 0.14286 42 0.05366 0.87805 0.86747
												crtrl-d8 0.94286 0.05882 0.94118 0.05714 35 0.05854 0.76744 0.84615
												ctrl - d0 0.71875 0.01156 0.98844 0.28125 32 0.05366 0.92000 0.80702
												Confusion Table (CV):
												Actual Class
												cont-d0 cont-d1 cont-d8 crtl-d1 crtrl-d8 ctrl *6
												Predicted as cont-d0 17 4 2 2 0 2
												Predicted as cont-d1 8 17 3 2 0 0
												Predicted as cont-d8 2 4 27 1 2 3
												Predicted as crtl-d1 3 1 0 36 0 1
												Predicted as crtrl-d8 1 3 2 1 33 3
												Predicted as ctrl - d0 2 0 0 0 0 23
												Key:
												ctrl *6 = ctrl - d0
												MODEL RESULTS
Clean data - calibration												Confusion Matrix:
KNN (k=1)												Class: TPR FPR TNR FNR N Err P F1
		A priori assigned										cont-d0 0.51515 0.06395 0.93605 0.48485 33 0.13171 0.60714 0.55738
		d0	d1	d8	ctrl-d1	ctrl-d8	ctrl-d0					cont-d1 0.58621 0.08523 0.91477 0.41379 29 0.13171 0.53125 0.55738
	N=	33	29	34	42	35	32	205				cont-d8 0.67647 0.03509 0.96491 0.32353 34 0.08293 0.79310 0.73016
Predicted	d0	17	3	4	2	0	2					crtl-d1 0.90476 0.03681 0.96319 0.09524 42 0.04878 0.86364 0.88372
	d1	8	17	5	2	0	0					crtrl-d8 1.00000 0.04706 0.95294 0.00000 35 0.03902 0.81395 0.89744
	d8	1	4	23	0	0	1					ctrl - d0 0.75000 0.02890 0.97110 0.25000 32 0.06341 0.82759 0.78689
	ctrl-d1	3	0	0	38	0	3
	ctrl-d8	1	3	2	0	35	2					Confusion Table:
	ctrl-d0	3	2	0	0	0	24					Actual Class
% correct classification		52	59	68	90	100	75	75				cont-d0 cont-d1 cont-d8 crtl-d1 crtrl-d8 ctrl *6
												Predicted as cont-d0 17 3 4 2 0 2
												Predicted as cont-d1 8 17 5 2 0 0
												Predicted as cont-d8 1 4 23 0 0 1
Clean data - CV												Predicted as crtl-d1 3 0 0 38 0 3
KNN (k=1)												Predicted as crtrl-d8 1 3 2 0 35 2
		A priori assigned										Predicted as ctrl - d0 3 2 0 0 0 24
		d0	d1	d8	ctrl-d1	ctrl-d8	ctrl-d0					Key:
	N=	33	29	34	42	35	32	205				ctrl *6 = ctrl - d0
Predicted	d0	17	3	3	2	0	2
	d1	7	17	5	3	0	0					CV RESULTS
	d8	2	4	25	0	0	1					Confusion Matrix (CV):
	ctrl-d1	3	0	0	36	0	3					Class: TPR FPR TNR FNR N Err P F1
	ctrl-d8	1	3	1	0	35	2					cont-d0 0.51515 0.05814 0.94186 0.48485 33 0.12683 0.62963 0.56667
	ctrl-d0	3	2	0	1	0	24					cont-d1 0.58621 0.08523 0.91477 0.41379 29 0.13171 0.53125 0.55738
% correct classification		52	59	74	86	100	75	75				cont-d8 0.73529 0.04094 0.95906 0.26471 34 0.07805 0.78125 0.75758
												crtl-d1 0.85714 0.03681 0.96319 0.14286 42 0.05854 0.85714 0.85714
												crtrl-d8 1.00000 0.04118 0.95882 0.00000 35 0.03415 0.83333 0.90909
												ctrl - d0 0.75000 0.03468 0.96532 0.25000 32 0.06829 0.80000 0.77419
												Confusion Table (CV):
												Actual Class
												cont-d0 cont-d1 cont-d8 crtl-d1 crtrl-d8 ctrl *6
												Predicted as cont-d0 17 3 3 2 0 2
												Predicted as cont-d1 7 17 5 3 0 0
												Predicted as cont-d8 2 4 25 0 0 1
												Predicted as crtl-d1 3 0 0 36 0 3
												Predicted as crtrl-d8 1 3 1 0 35 2
												Predicted as ctrl - d0 3 2 0 1 0 24
												Key:
												ctrl *6 = ctrl - d0
												Confusion Table:
												Actual Class
												cont-d0 cont-d1 cont-d8 crtl-d1 crtrl-d8 ctrl *6
												Predicted as cont-d0 15 6 2 5 0 7
Clean data - calibration												Predicted as cont-d1 1 8 1 2 2 1
KNN (k=3)												Predicted as cont-d8 1 0 7 0 1 4
		A priori assigned										Predicted as crtl-d1 2 3 1 19 2 1
		d0	d1	d8	ctrl-d1	ctrl-d8	ctrl-d0					Predicted as crtrl-d8 1 1 2 4 18 2
	N=	22	19	18	30	23	24	136				Predicted as ctrl - d0 2 1 5 0 0 9
Predicted	d0	15	6	2	5	0	7					Key:
	d1	1	8	1	2	2	1					ctrl *6 = ctrl - d0
	d8	1	0	7	0	1	4
	ctrl-d1	2	3	1	19	2	1					CV RESULTS
	ctrl-d8	1	1	2	4	18	2					Confusion Matrix (CV):
	ctrl-d0	2	1	5	0	0	9					Class: TPR FPR TNR FNR N Err P F1
% correct classification		68	42	39	63	78	38	56				cont-d0 0.59091 0.09649 0.90351 0.40909 22 0.14706 0.54167 0.56522
												cont-d1 0.57895 0.04274 0.95726 0.42105 19 0.09559 0.68750 0.62857
												cont-d8 0.50000 0.05085 0.94915 0.50000 18 0.11029 0.60000 0.54545
												crtl-d1 0.80000 0.10377 0.89623 0.20000 30 0.12500 0.68571 0.73846
Clean data - CV												crtrl-d8 0.78261 0.07965 0.92035 0.21739 23 0.10294 0.66667 0.72000
KNN (k=3)												ctrl - d0 0.50000 0.06250 0.93750 0.50000 24 0.13971 0.63158 0.55814
		A priori assigned
		d0	d1	d8	ctrl-d1	ctrl-d8	ctrl-d0					Confusion Table (CV):
	N=	22	19	18	30	23	24	136				Actual Class
Predicted	d0	13	4	1	2	0	4					cont-d0 cont-d1 cont-d8 crtl-d1 crtrl-d8 ctrl *6
	d1	2	11	1	0	2	0					Predicted as cont-d0 13 4 1 2 0 4
	d8	2	0	9	0	1	3					Predicted as cont-d1 2 11 1 0 2 0
	ctrl-d1	2	3	1	24	2	3					Predicted as cont-d8 2 0 9 0 1 3
	ctrl-d8	1	1	1	4	18	2					Predicted as crtl-d1 2 3 1 24 2 3
	ctrl-d0	2	0	5	0	0	12					Predicted as crtrl-d8 1 1 1 4 18 2
% correct classification		59	58	50	80	78	50	64				Predicted as ctrl - d0 2 0 5 0 0 12
												Key:
												ctrl *6 = ctrl - d0
Clean data - pred
KNN (k=3)												PREDICTION RESULTS
		A priori assigned										Confusion Matrix:
		d0	d1	d8	ctrl-d1	ctrl-d8	ctrl-d0					Class: TPR FPR TNR FNR N Err P F1
	N=	11	10	16	12	12	8	69				cont-d0 0.54545 0.20690 0.79310 0.45455 11 0.24638 0.33333 0.41379
Predicted	d0	6	5	3	1	2	1					cont-d1 0.20000 0.13559 0.86441 0.80000 10 0.23188 0.20000 0.20000
	d1	3	2	2	1	2	0					cont-d8 0.43750 0.07547 0.92453 0.56250 16 0.18841 0.63636 0.51852
	d8	1	0	7	1	2	0					crtl-d1 0.66667 0.07018 0.92982 0.33333 12 0.11594 0.66667 0.66667
	ctrl-d1	1	2	0	8	0	1					crtrl-d8 0.50000 0.07018 0.92982 0.50000 12 0.14493 0.60000 0.54545
	ctrl-d8	0	0	2	1	6	1					ctrl - d0 0.62500 0.04918 0.95082 0.37500 8 0.08696 0.62500 0.62500
	ctrl-d0	0	1	2	0	0	5
% correct classification		55	20	44	67	50	63	49				Confusion Table:
												Actual Class
												cont-d0 cont-d1 cont-d8 crtl-d1 crtrl-d8 ctrl *6
												Predicted as cont-d0 6 5 3 1 2 1
												Predicted as cont-d1 3 2 2 1 2 0
												Predicted as cont-d8 1 0 7 1 2 0
												Predicted as crtl-d1 1 2 0 8 0 1
												Predicted as crtrl-d8 0 0 2 1 6 1
												Predicted as ctrl - d0 0 1 2 0 0 5
												Key:
												ctrl *6 = ctrl - d0
Clean data - calibration
KNN (k=1)
		A priori assigned
		d0	d1	d8	ctrl-d1	ctrl-d8	ctrl-d0
	N=	22	19	18	30	23	24	136
Predicted	d0	15	6	2	5	0	7
	d1	1	8	1	2	2	1					MODEL RESULTS
	d8	1	0	7	0	1	4					Confusion Matrix:
	ctrl-d1	2	3	1	19	2	1					Class: TPR FPR TNR FNR N Err P F1
	ctrl-d8	1	1	2	4	18	2					cont-d0 0.68182 0.17544 0.82456 0.31818 22 0.19853 0.42857 0.52632
	ctrl-d0	2	1	5	0	0	9					cont-d1 0.42105 0.05983 0.94017 0.57895 19 0.13235 0.53333 0.47059
% correct classification		68	42	39	63	78	38	56				cont-d8 0.38889 0.05085 0.94915 0.61111 18 0.12500 0.53846 0.45161
												crtl-d1 0.63333 0.08491 0.91509 0.36667 30 0.14706 0.67857 0.65517
												crtrl-d8 0.78261 0.08850 0.91150 0.21739 23 0.11029 0.64286 0.70588
												ctrl - d0 0.37500 0.07143 0.92857 0.62500 24 0.16912 0.52941 0.43902
Clean data - CV
KNN (k=1)												Confusion Table:
		A priori assigned										Actual Class
		d0	d1	d8	ctrl-d1	ctrl-d8	ctrl-d0					cont-d0 cont-d1 cont-d8 crtl-d1 crtrl-d8 ctrl *6
	N=	22	19	18	30	23	24	136				Predicted as cont-d0 15 6 2 5 0 7
Predicted	d0	13	4	1	2	0	4					Predicted as cont-d1 1 8 1 2 2 1
	d1	2	11	1	0	2	0					Predicted as cont-d8 1 0 7 0 1 4
	d8	2	0	9	0	1	3					Predicted as crtl-d1 2 3 1 19 2 1
	ctrl-d1	2	3	1	24	2	3					Predicted as crtrl-d8 1 1 2 4 18 2
	ctrl-d8	1	1	1	4	18	2					Predicted as ctrl - d0 2 1 5 0 0 9
	ctrl-d0	2	0	5	0	0	12					Key:
% correct classification		59	58	50	80	78	50	64				ctrl *6 = ctrl - d0
												CV RESULTS
												Confusion Matrix (CV):
Clean data - pred												Class: TPR FPR TNR FNR N Err P F1
KNN (k=1)												cont-d0 0.59091 0.09649 0.90351 0.40909 22 0.14706 0.54167 0.56522
		A priori assigned										cont-d1 0.57895 0.04274 0.95726 0.42105 19 0.09559 0.68750 0.62857
		d0	d1	d8	ctrl-d1	ctrl-d8	ctrl-d0					cont-d8 0.50000 0.05085 0.94915 0.50000 18 0.11029 0.60000 0.54545
	N=	11	10	16	12	12	8	69				crtl-d1 0.80000 0.10377 0.89623 0.20000 30 0.12500 0.68571 0.73846
Predicted	d0	6	5	3	1	2	1					crtrl-d8 0.78261 0.07965 0.92035 0.21739 23 0.10294 0.66667 0.72000
	d1	3	2	2	1	2	0					ctrl - d0 0.50000 0.06250 0.93750 0.50000 24 0.13971 0.63158 0.55814
	d8	1	0	7	1	2	0
	ctrl-d1	1	2	0	8	0	1					Confusion Table (CV):
	ctrl-d8	0	0	2	1	6	1					Actual Class
	ctrl-d0	0	1	2	0	0	5					cont-d0 cont-d1 cont-d8 crtl-d1 crtrl-d8 ctrl *6
% correct classification		55	20	44	67	50	63	49				Predicted as cont-d0 13 4 1 2 0 4
												Predicted as cont-d1 2 11 1 0 2 0
												Predicted as cont-d8 2 0 9 0 1 3
												Predicted as crtl-d1 2 3 1 24 2 3
												Predicted as crtrl-d8 1 1 1 4 18 2
												Predicted as ctrl - d0 2 0 5 0 0 12
												Key:
												ctrl *6 = ctrl - d0
												PREDICTION RESULTS
												Confusion Matrix:
												Class: TPR FPR TNR FNR N Err P F1
												cont-d0 0.54545 0.20690 0.79310 0.45455 11 0.24638 0.33333 0.41379
												cont-d1 0.20000 0.13559 0.86441 0.80000 10 0.23188 0.20000 0.20000
												cont-d8 0.43750 0.07547 0.92453 0.56250 16 0.18841 0.63636 0.51852
												crtl-d1 0.66667 0.07018 0.92982 0.33333 12 0.11594 0.66667 0.66667
												crtrl-d8 0.50000 0.07018 0.92982 0.50000 12 0.14493 0.60000 0.54545
												ctrl - d0 0.62500 0.04918 0.95082 0.37500 8 0.08696 0.62500 0.62500
												Confusion Table:
												Actual Class
												cont-d0 cont-d1 cont-d8 crtl-d1 crtrl-d8 ctrl *6
												Predicted as cont-d0 6 5 3 1 2 1
												Predicted as cont-d1 3 2 2 1 2 0
												Predicted as cont-d8 1 0 7 1 2 0
												Predicted as crtl-d1 1 2 0 8 0 1
												Predicted as crtrl-d8 0 0 2 1 6 1
												Predicted as ctrl - d0 0 1 2 0 0 5
												Key:
												ctrl *6 = ctrl - d0

[truncated: 2 more sheets: Valencia_Bz_4classes , Valencia_Cc_4classes]
