# Supplementary material for: Application of an Electronic Nose for Early Detection of Tephritidae Infestation in Fruits
Source: Insects. 2026 Apr 16;17(4):429. doi: 10.3390/insects17040429 (PMC13116407; doi:10.3390/insects17040429)
Supplement: Supplementary file 1 [file insects-17-00429-s001.zip › S4 Confusion matrices for the mandarin fruits models.xlsx]

## Sheet: Abbreviations
	TPR: proportion of positive cases that were correctly identified (Sensitivity), = TP/(TP+FN)
	FPR: proportion of negatives cases that were incorrectly classified as positive, = FP/(FP+TN)
	TNR: proportion of negatives cases that were classified correctly (Specificity), = TN/(TN+FP)
	FNR: proportion of positive cases that were incorrectly classified as negative, = FN/(FN+TP)
	N: Number of samples belonging to each class
	Err: Misclassification error = proportion of samples which were incorrectly classified, = 1-accuracy, = (FP+FN)/(TP+TN+FP+FN)
	P: Precision, = TP/(TP+FP)
	F1: F1 Score, = 2*TP/(2*TP+FP+FN)

## Sheet: Bz_KNN3
MODEL RESULTS													CAL		Actual
Confusion Matrix:															ctrl	d0	d1	d8	TOT
Class: TPR FPR TNR FNR N Err P F1														TOT	104	52	53	57	266
cont_d0 1.00000 0.02336 0.97664 0.00000 52 0.01880 0.91228 0.95413													predicted	ctrl	101	0	16	3	120
cont_d1 0.54717 0.01408 0.98592 0.45283 53 0.10150 0.90625 0.68235														d0	0	52	5	0	57
cont_d8 0.92982 0.01914 0.98086 0.07018 57 0.03008 0.92982 0.92982														d1	2	0	29	1	32
ctrl 0.97115 0.11728 0.88272 0.02885 104 0.08271 0.84167 0.90179														d8	1	0	3	53	57
														TOT	104	52	53	57	266
Confusion Table:
Actual Class														TP	0.97	1	0.55	0.93	0.88
cont_d0 cont_d1 cont_d8 ctrl														TN	0.03	0	0.45	0.07	0.12
Predicted as cont_d0 52 5 0 0
Predicted as cont_d1 0 29 1 2
Predicted as cont_d8 0 3 53 1
Predicted as ctrl 0 16 3 101
													CV		Actual
CV RESULTS															ctrl	d0	d1	d8	TOT
Confusion Matrix (CV):														TOT	104	52	53	57	266
Class: TPR FPR TNR FNR N Err P F1													predicted	ctrl	101	0	16	3	120
cont_d0 0.98077 0.03271 0.96729 0.01923 52 0.03008 0.87931 0.92727														d0	0	51	5	2	58
cont_d1 0.54717 0.00939 0.99061 0.45283 53 0.09774 0.93548 0.69048														d1	2	0	29	0	31
cont_d8 0.91228 0.02392 0.97608 0.08772 57 0.03759 0.91228 0.91228														d8	1	1	3	52	57
ctrl 0.97115 0.11728 0.88272 0.02885 104 0.08271 0.84167 0.90179														TOT	104	52	53	57	266
Confusion Table (CV):														TP	0.97	0.98	0.55	0.91	0.88
Actual Class														TN	0.03	0.02	0.45	0.09	0.12
cont_d0 cont_d1 cont_d8 ctrl
Predicted as cont_d0 51 5 2 0
Predicted as cont_d1 0 29 0 2
Predicted as cont_d8 1 3 52 1
Predicted as ctrl 0 16 3 101
															Actual
															ctrl	d0	d1	d8
															60	30	23	29	142
													predicted	ctrl	45	1	10	0	56
														d0	0	25	0	0	25
														d1	15	4	13	1	33
														d8	0	0	0	28	28
															60	30	23	29	142
														TP	0.75	0.83	0.57	0.97	0.78
														TN	0.25	0.17	0.43	0.03	0.22

## Sheet: Cc_KNN3
MODEL RESULTS														CAL		Actual
Confusion Matrix:																ctrl	d0	d1	d8	TOT
Class: TPR FPR TNR FNR N Err P F1															TOT	105	73	45	49	272
cont_d0 0.94521 0.05528 0.94472 0.05479 73 0.05515 0.86250 0.90196														predicted	ctrl	102	0	3	4	109
cont_d1 0.55556 0.02643 0.97357 0.44444 45 0.09559 0.80645 0.65789															d0	1	69	7	3	80
cont_d8 0.83673 0.01794 0.98206 0.16327 49 0.04412 0.91111 0.87234															d1	1	4	25	1	31
ctrl 0.97143 0.08383 0.91617 0.02857 105 0.06250 0.87931 0.92308															d8	1	0	10	41	52
															TOT	105	73	45	49	272
Confusion Table:
Actual Class															TP	0.97	0.95	0.56	0.84	0.87
cont_d0 cont_d1 cont_d8 ctrl															TN	0.03	0.05	0.44	0.16	0.13
Predicted as cont_d0 69 7 3 1
Predicted as cont_d1 4 25 1 1
Predicted as cont_d8 0 3 41 1
Predicted as ctrl 0 10 4 102
														CV		Actual
CV RESULTS																ctrl	d0	d1	d8	TOT
Confusion Matrix (CV):															TOT	105	73	45	49	272
Class: TPR FPR TNR FNR N Err P F1														predicted	ctrl	102	0	10	4	116
cont_d0 0.95890 0.04523 0.95477 0.04110 73 0.04412 0.88608 0.92105															d0	1	70	7	1	79
cont_d1 0.55556 0.02643 0.97357 0.44444 45 0.09559 0.80645 0.65789															d1	1	3	25	2	31
cont_d8 0.85714 0.01794 0.98206 0.14286 49 0.04044 0.91304 0.88421															d8	1	0	3	42	46
ctrl 0.97143 0.08383 0.91617 0.02857 105 0.06250 0.87931 0.92308															TOT	105	73	45	49	272
Confusion Table (CV):															TP	0.97	0.96	0.56	0.86	0.88
Actual Class															TN	0.03	0.04	0.44	0.14	0.12
cont_d0 cont_d1 cont_d8 ctrl
Predicted as cont_d0 70 7 1 1
Predicted as cont_d1 3 25 2 1
Predicted as cont_d8 0 3 42 1
Predicted as ctrl 0 10 4 102
																Actual
																ctrl	d0	d1	d8	TOT
															TOT	60	41	36	38	175
														predicted	ctrl	56	0	17	2	75
															d0	0	36	4	3	43
															d1	4	2	15	5	26
															d8	0	3	0	28	31
															TOT	60	41	36	38	175
															TP	0.93	0.88	0.42	0.74	0.77
															TN	0.07	0.12	0.58	0.26	0.23

## Sheet: Cc_KNN1
MODEL RESULTS
Confusion Matrix:
Class: TPR FPR TNR FNR N Err P F1											CAL		Actual
cont_d0 1.00000 0.05025 0.94975 0.00000 73 0.03676 0.87952 0.93590													ctrl	d0	d1	d8	TOT
cont_d1 0.71111 0.03965 0.96035 0.28889 45 0.08088 0.78049 0.74419												TOT	105	73	45	49	272
cont_d8 0.83673 0.00897 0.99103 0.16327 49 0.03676 0.95349 0.89130											predicted	ctrl	98	0	5	2	105
ctrl 0.93333 0.04192 0.95808 0.06667 105 0.05147 0.93333 0.93333												d0	1	73	8	1	83
												d1	4	0	32	5	41
Confusion Table:												d8	2	0	0	41	43
Actual Class												TOT	105	73	45	49	272
cont_d0 cont_d1 cont_d8 ctrl
Predicted as cont_d0 73 8 1 1												TP	0.933333	1	0.711111	0.836735	0.897059
Predicted as cont_d1 0 32 5 4												TN	0.0666667	0	0.288889	0.163265	0.102941
Predicted as cont_d8 0 0 41 2
Predicted as ctrl 0 5 2 98
CV RESULTS
Confusion Matrix (CV):												CV		Actual
Class: TPR FPR TNR FNR N Err P F1														ctrl	d0	d1	d8	TOT
cont_d0 0.94521 0.03518 0.96482 0.05479 73 0.04044 0.90789 0.92617													TOT	105	73	45	49	272
cont_d1 0.66667 0.02203 0.97797 0.33333 45 0.07353 0.85714 0.75000												predicted	ctrl	102	0	8	2	112
cont_d8 0.93878 0.01345 0.98655 0.06122 49 0.02206 0.93878 0.93878													d0	1	69	5	1	76
ctrl 0.97143 0.05988 0.94012 0.02857 105 0.04779 0.91071 0.94009													d1	1	4	30	0	35
													d8	1	0	2	46	49
Confusion Table (CV):													TOT	105	73	45	49	272
Actual Class
cont_d0 cont_d1 cont_d8 ctrl
Predicted as cont_d0 69 5 1 1													TP	0.971429	0.945205	0.666667	0.938776	0.949077
Predicted as cont_d1 4 30 0 1													TN	0.0285714	0.0547945	0.333333	0.0612245	0.0509232
Predicted as cont_d8 0 2 46 1
Predicted as ctrl 0 8 2 102
PREDICTION RESULTS
Confusion Matrix:
Class: TPR FPR TNR FNR N Err P F1
cont_d0 0.05263 0.29927 0.70073 0.94737 38 0.44000 0.04651 0.04938															Actual
cont_d1 0.07317 0.24627 0.75373 0.92683 41 0.40571 0.08333 0.07792															ctrl	d0	d1	d8	TOT
cont_d8 0.02778 0.18705 0.81295 0.97222 36 0.34857 0.03704 0.03175														TOT	60	38	41	36	175
ctrl 0.83333 0.16522 0.83478 0.16667 60 0.16571 0.72464 0.77519													predicted	ctrl	50	2	2	15	69
														d0	0	2	36	5	43
Confusion Table:														d1	10	8	3	15	36
Actual Class														d8	0	26	0	1	0
cont_d0 cont_d1 cont_d8 ctrl														TOT	60	38	41	36	175
Predicted as cont_d0 2 36 5 0
Predicted as cont_d1 8 3 15 10														TP	0.833333	0.0526316	0.0731707	0.0277778	0.32
Predicted as cont_d8 26 0 1 0														TN	0.166667	0.947368	0.926829	0.972222	0.68
Predicted as ctrl 2 2 15 50
